# Supplementary material for: Comparative and network-based proteomic analysis of low dose ethanol- and lipopolysaccharide-induced macrophages
Source: PLoS One. 2018 Feb 26;13(2):e0193104. doi: 10.1371/journal.pone.0193104 (PMC5826526; doi:10.1371/journal.pone.0193104)
Supplement: S1 Table — The PSMs were normalized by percentage. Mean and standard deviation (SD) values were calculated using normalized % PSMs from three biologically replicates. (XLSX) [file pone.0193104.s010.xlsx]

## Sheet: S1 Table
S1 Table. Characteristics of identified proteins with replicate data of all samples in RAW 264.7 macrophages during treatment with ethanol and LPS. The PSMs were normalized by percentage. Mean and standard deviation (SD) values were calculated using normalized % PSMs from three biologically replicates.
									Control								LPS								Ethanol-LPS								Ethanol
Accession	Description	Gene Name	Exp. q-value	Coverage	Peptides	Unique Peptides	MW [kDa]	calc. pI	Control-R3	NP PSM-CR3	Control-R2	NP PSM-CR2	Control-R1	NP PSM-CR1	Mean	SD values	LPS-R3	NP PSM-LR3	LPS-R2	NP PSM-LR2	LPS-R1	NP PSM-LR1	Mean	SD values	Ethanol_LPS-R3	NP PSM-ELR3	Ethanol-LPS-R2	NP PSM-ELR2	Ethanol-LPS-R1	NP PSM-ELR1	Mean	SD values	Ethanol-R3	NP PSM-ER3	Ethanol-R2	NP PSM-ER2	Ethanol-R1	NP PSM-ER1	Mean	SD values
P08249	Malate dehydrogenase, mitochondrial	Mdh2	0	59.1716	15	15	35.589	8.68	15	0.345304	15	0.337382	15	0.337838	0.340175	0.00444797	15	0.336776	15	0.340987	15	0.339597	0.33912	0.0021455	15	0.352858	15	0.344748	15	0.342622	0.346743	0.00540161	15	0.358766	15	0.361969	15	0.353024	0.35792	0.00453206
P62962	Profilin-1	Pfn1	0	71.4286	8	8	14.948	8.28	8	0.184162	8	0.179937	8	0.18018	0.181426	0.00237225	8	0.179614	8	0.18186	8	0.181118	0.180864	0.00114427	8	0.188191	8	0.183866	8	0.182732	0.18493	0.00288086	8	0.191342	8	0.19305	8	0.18828	0.190891	0.0024171
Q5BLK1	40S ribosomal protein S6	Rps6	0	28.1124	6	6	28.663	10.84	6	0.138122	6	0.134953	6	0.135135	0.13607	0.00177919	6	0.13471	6	0.136395	6	0.135839	0.135648	0.0008582	6	0.141143	6	0.137899	6	0.137049	0.138697	0.00216064	6	0.143506	6	0.144788	6	0.14121	0.143168	0.00181283
Q9CWK0	Putative uncharacterized protein	Rpl14	0	24.6696	5	5	26.3	11.9	5	0.115101	5	0.112461	5	0.112613	0.113392	0.00148266	5	0.112259	5	0.113662	5	0.113199	0.11304	0.000715167	5	0.117619	5	0.114916	5	0.114207	0.115581	0.00180054	5	0.119589	5	0.120656	5	0.117675	0.119307	0.00151069
P99024	Tubulin beta-5 chain	Tubb5	0	70.9459	22	5	49.639	4.89	20	0.460405	21	0.472335	20	0.45045	0.461063	0.010957	20	0.449035	20	0.454649	20	0.452796	0.45216	0.00286067	21	0.494001	21	0.482648	21	0.479671	0.48544	0.00756225	20	0.478354	20	0.482625	20	0.470699	0.477226	0.00604275
Q3UZG3	Putative uncharacterized protein	Hnrnpa3	0	26.3852	10	9	39.727	9.1	8	0.184162	9	0.202429	9	0.202703	0.196431	0.0106264	10	0.224517	9	0.204592	9	0.203758	0.210956	0.011752	9	0.211715	9	0.206849	9	0.205573	0.208046	0.00324096	9	0.21526	9	0.217181	9	0.211815	0.214752	0.00271924
Q3TJ39	RAB5C, member RAS oncogene family, isoform CRA_a	Rab5c	0	38.8889	6	4	23.398	8.41	5	0.115101	5	0.112461	5	0.112613	0.113392	0.00148266	5	0.112259	6	0.136395	5	0.113199	0.120617	0.0136715	5	0.117619	5	0.114916	5	0.114207	0.115581	0.00180054	5	0.119589	5	0.120656	5	0.117675	0.119307	0.00151069
Q8BFZ3	Beta-actin-like protein 2	Actbl2	0	25.266	6	2	41.977	5.49	5	0.115101	5	0.112461	5	0.112613	0.113392	0.00148266	5	0.112259	6	0.136395	5	0.113199	0.120617	0.0136715	5	0.117619	5	0.114916	5	0.114207	0.115581	0.00180054	5	0.119589	5	0.120656	5	0.117675	0.119307	0.00151069
Q91VM5	RNA binding motif protein, X-linked-like-1	Rbmxl1	0	19.3299	7	7	42.136	9.99	5	0.115101	5	0.112461	5	0.112613	0.113392	0.00148266	5	0.112259	5	0.113662	6	0.135839	0.120587	0.0132275	5	0.117619	5	0.114916	5	0.114207	0.115581	0.00180054	5	0.119589	5	0.120656	5	0.117675	0.119307	0.00151069
P10639	Thioredoxin	Txn	0	65.7143	6	6	11.668	4.92	6	0.138122	5	0.112461	6	0.135135	0.128572	0.0140329	6	0.13471	5	0.113662	6	0.135839	0.12807	0.0124907	6	0.141143	6	0.137899	6	0.137049	0.138697	0.00216064	6	0.143506	6	0.144788	6	0.14121	0.143168	0.00181283
Q53ZU7	Peroxiredoxin 6	Prdx6	0	62.5	12	12	24.855	6.01	11	0.253223	9	0.202429	9	0.202703	0.219452	0.0292471	8	0.179614	10	0.227324	9	0.203758	0.203565	0.0238559	8	0.188191	8	0.183866	8	0.182732	0.18493	0.00288086	9	0.21526	9	0.217181	9	0.211815	0.214752	0.00271924
A0A0A0MQF6	Glyceraldehyde-3-phosphate dehydrogenase	Gapdh	0	57.3816	14	11	38.629	8.97	14	0.322284	14	0.31489	14	0.315315	0.317496	0.00415144	14	0.314324	14	0.318254	14	0.316957	0.316512	0.00200247	13	0.30581	14	0.321765	14	0.319781	0.315785	0.00869541	14	0.334848	14	0.337838	14	0.329489	0.334058	0.00422993
P17751	Triosephosphate isomerase	Tpi1	0	67.5585	14	14	32.171	5.74	12	0.276243	12	0.269906	12	0.27027	0.27214	0.00355838	13	0.291872	13	0.295522	14	0.316957	0.30145	0.0135526	14	0.329334	14	0.321765	13	0.296939	0.316013	0.0169463	14	0.334848	14	0.337838	14	0.329489	0.334058	0.00422993
Q3UJ44	Putative uncharacterized protein	Capg	0	49.5702	10	10	38.646	6.73	9	0.207182	10	0.224921	9	0.202703	0.211602	0.0117502	9	0.202066	9	0.204592	8	0.181118	0.195925	0.0128852	9	0.211715	9	0.206849	10	0.228415	0.21566	0.0113111	9	0.21526	9	0.217181	9	0.211815	0.214752	0.00271924
F6VW30	14-3-3 protein theta (Fragment)	Ywhaq	0	39.934	12	7	34.327	6.38	8	0.184162	10	0.224921	9	0.202703	0.203929	0.0204072	7	0.157162	10	0.227324	7	0.158479	0.180988	0.0401336	9	0.211715	8	0.183866	9	0.205573	0.200385	0.0146316	8	0.191342	8	0.19305	8	0.18828	0.190891	0.0024171
P35979	60S ribosomal protein L12	Rpl12	0	54.5455	6	6	17.794	9.42	5	0.115101	6	0.134953	5	0.112613	0.120889	0.0122431	6	0.13471	6	0.136395	6	0.135839	0.135648	0.0008582	6	0.141143	5	0.114916	6	0.137049	0.131036	0.0141096	5	0.119589	5	0.120656	5	0.117675	0.119307	0.00151069
Q5CZY9	Rps16 protein	Rps16	0	38.9535	8	8	19.262	10.2	8	0.184162	8	0.179937	7	0.157658	0.173919	0.0142402	8	0.179614	8	0.18186	8	0.181118	0.180864	0.00114427	8	0.188191	7	0.160883	8	0.182732	0.177268	0.0144508	8	0.191342	8	0.19305	8	0.18828	0.190891	0.0024171
P47963	60S ribosomal protein L13	Rpl13	0	31.2796	7	7	24.291	11.55	7	0.161142	7	0.157445	7	0.157658	0.158748	0.00207572	7	0.157162	7	0.159127	6	0.135839	0.150709	0.0129157	6	0.141143	7	0.160883	7	0.15989	0.153972	0.0111211	7	0.167424	7	0.168919	7	0.164745	0.167029	0.00211496
P60335	Poly(rC)-binding protein 1	Pcbp1	0	46.0674	10	9	37.474	7.09	8	0.184162	7	0.157445	7	0.157658	0.166422	0.0153641	8	0.179614	8	0.18186	7	0.158479	0.173317	0.0128997	6	0.141143	5	0.114916	6	0.137049	0.131036	0.0141096	6	0.143506	6	0.144788	6	0.14121	0.143168	0.00181283
Q3TN31	Proteasome subunit alpha type	Psma7	0	46.7742	8	8	27.891	8.78	6	0.138122	6	0.134953	5	0.112613	0.128562	0.0139034	5	0.112259	6	0.136395	5	0.113199	0.120617	0.0136715	6	0.141143	6	0.137899	7	0.15989	0.146311	0.0118714	6	0.143506	6	0.144788	6	0.14121	0.143168	0.00181283
Q60605	Myosin light polypeptide 6	Myl6	0	46.3576	6	5	16.919	4.65									6	0.13471	5	0.113662	5	0.113199	0.120524	0.0122881	5	0.117619	6	0.137899	6	0.137049	0.130856	0.011471	6	0.143506	6	0.144788	6	0.14121	0.143168	0.00181283
P11835	Integrin beta-2	Itgb2	0	18.9364	13	13	84.97	7.12	6	0.138122	6	0.134953	6	0.135135	0.13607	0.00177919									7	0.164667	6	0.137899	7	0.15989	0.154152	0.0142767	6	0.143506	6	0.144788	6	0.14121	0.143168	0.00181283
Q3UWT6	Proteasome subunit alpha type	Psma2	0	40.4858	6	6	27.492	8.22																	5	0.117619	5	0.114916	6	0.137049	0.123195	0.0120739	5	0.119589	5	0.120656	5	0.117675	0.119307	0.00151069
P06745	Glucose-6-phosphate isomerase	Gpi	0	44.4444	16	7	62.727	8.13	10	0.230203	11	0.247413	12	0.27027	0.249295	0.0201	11	0.246969	11	0.250057	11	0.249038	0.248688	0.00157337	12	0.282287	11	0.252815	13	0.296939	0.277347	0.0224728	11	0.263095	11	0.265444	11	0.258884	0.262474	0.00332351
B2CY77	Laminin receptor (Fragment)	Rpsa	0	42.3729	9	9	32.829	4.87	7	0.161142	9	0.202429	8	0.18018	0.18125	0.0206645	8	0.179614	9	0.204592	9	0.203758	0.195988	0.0141866	7	0.164667	8	0.183866	6	0.137049	0.161861	0.0235343	7	0.167424	7	0.168919	7	0.164745	0.167029	0.00211496
P14152	Malate dehydrogenase, cytoplasmic	Mdh1	0	41.018	11	11	36.488	6.58	8	0.184162	8	0.179937	6	0.135135	0.166411	0.0271683	10	0.224517	10	0.227324	9	0.203758	0.218533	0.0128723	9	0.211715	8	0.183866	10	0.228415	0.207998	0.0225058	9	0.21526	9	0.217181	9	0.211815	0.214752	0.00271924
Q5M9P3	Rps19 protein (Fragment)	Rps19	0	45.6954	8	1	16.651	10.52	8	0.184162	8	0.179937	7	0.157658	0.173919	0.0142402	7	0.157162	8	0.18186	8	0.181118	0.17338	0.01405	8	0.188191	6	0.137899	7	0.15989	0.161994	0.0252117	8	0.191342	8	0.19305	8	0.18828	0.190891	0.0024171
P19096	Fatty acid synthase	Fasn	0	36.5815	63	63	272.257	6.58	25	0.575506	33	0.74224	32	0.720721	0.679489	0.0906922	31	0.696004	30	0.681973	29	0.656554	0.678177	0.0199968	35	0.823336	34	0.78143	36	0.822293	0.80902	0.0238993	31	0.741449	31	0.748069	31	0.729583	0.739701	0.00936627
P16045	Galectin-1	Lgals1	0	58.5185	7	7	14.856	5.49	6	0.138122	7	0.157445	6	0.135135	0.143567	0.0121108									6	0.141143	7	0.160883	5	0.114207	0.138744	0.0234299	6	0.143506	6	0.144788	6	0.14121	0.143168	0.00181283
Q3THC7	Putative uncharacterized protein	Rpl8	0	33.8521	8	1	28.021	11.03																	7	0.164667	6	0.137899	5	0.114207	0.138925	0.0252455	6	0.143506	6	0.144788	6	0.14121	0.143168	0.00181283
P05201	Aspartate aminotransferase, cytoplasmic	Got1	0	32.6877	10	10	46.219	7.14	6	0.138122	6	0.134953	6	0.135135	0.13607	0.00177919	8	0.179614	8	0.18186	8	0.181118	0.180864	0.00114427	6	0.141143	6	0.137899	8	0.182732	0.153925	0.0250003	8	0.191342	8	0.19305	8	0.18828	0.190891	0.0024171
Q8R1B4	Eukaryotic translation initiation factor 3 subunit C	Eif3c	0	19.8683	15	15	105.465	5.78	8	0.184162	5	0.112461	11	0.247748	0.181457	0.0676841	7	0.157162	10	0.227324	7	0.158479	0.180988	0.0401336	8	0.188191	10	0.229832	8	0.182732	0.200252	0.0257625	9	0.21526	9	0.217181	9	0.211815	0.214752	0.00271924
Q91V55	40S ribosomal protein S5	Rps5	0	41.1765	8	8	22.862	9.72	6	0.138122	6	0.134953	6	0.135135	0.13607	0.00177919	7	0.157162	7	0.159127	5	0.113199	0.143163	0.0259679	5	0.117619	7	0.160883	5	0.114207	0.130903	0.0260189	6	0.143506	6	0.144788	6	0.14121	0.143168	0.00181283
P56480	ATP synthase subunit beta, mitochondrial	Atp5b	0	66.9187	24	24	56.265	5.34	16	0.368324	19	0.42735	20	0.45045	0.415375	0.0423526	19	0.426583	20	0.454649	19	0.430156	0.437129	0.0152772	20	0.470478	19	0.436681	22	0.502513	0.46989	0.0329196	19	0.454437	19	0.458494	19	0.447164	0.453365	0.00574062
Q58E70	Tpm3 protein	Tpm3	0	50.4032	17	0	29.003	4.78	13	0.299263	12	0.269906	12	0.27027	0.279813	0.0168454	13	0.291872	14	0.318254	14	0.316957	0.309028	0.0148712	13	0.30581	15	0.344748	12	0.274098	0.308219	0.0353868	13	0.31093	13	0.313707	13	0.305954	0.310197	0.00392779
Q8C7C3	Putative uncharacterized protein	Tpm3	0	43.5484	14	1	28.879	4.75	10	0.230203	11	0.247413	11	0.247748	0.241788	0.0100346	11	0.246969	12	0.272789	12	0.271678	0.263812	0.014597	12	0.282287	14	0.321765	11	0.251256	0.285103	0.0353387	12	0.287013	12	0.289575	12	0.282419	0.286336	0.00362565
Q3V2D0	Lon protease homolog	Lonp1	0	25.3935	16	16	106.41	6.71	6	0.138122	5	0.112461	9	0.202703	0.151095	0.0464988	12	0.269421	6	0.136395	7	0.158479	0.188098	0.0712879	9	0.211715	8	0.183866	11	0.251256	0.215612	0.0338639	7	0.167424	7	0.168919	7	0.164745	0.167029	0.00211496
P84084	ADP-ribosylation factor 5	Arf5	0	41.1111	6	2	20.517	6.79									5	0.112259	5	0.113662	5	0.113199	0.11304	0.000715167									6	0.143506	6	0.144788	6	0.14121	0.143168	0.00181283
P62889	60S ribosomal protein L30	Rpl30	0	63.4783	7	7	12.776	9.63	7	0.161142	7	0.157445	6	0.135135	0.151241	0.0140697	7	0.157162	6	0.136395	6	0.135839	0.143132	0.0121537									6	0.143506	6	0.144788	6	0.14121	0.143168	0.00181283
Q8CC13	AP complex subunit beta	Ap1b1	0	23.9244	16	5	104.931	5.06	7	0.161142	5	0.112461	8	0.18018	0.151261	0.0349243	7	0.157162	6	0.136395	8	0.181118	0.158225	0.0223808									5	0.119589	5	0.120656	5	0.117675	0.119307	0.00151069
Q8CAQ8	MICOS complex subunit Mic60	Immt	0	21.2682	14	14	83.848	6.61	5	0.115101	5	0.112461	6	0.135135	0.120899	0.0123993	6	0.13471	8	0.18186	5	0.113199	0.143256	0.035119									5	0.119589	5	0.120656	5	0.117675	0.119307	0.00151069
J3QMG3	Voltage-dependent anion-selective channel protein 3	Vdac3	0	22.8873	5	4	30.832	8.79	5	0.115101	5	0.112461	5	0.112613	0.113392	0.00148266																	5	0.119589	5	0.120656	5	0.117675	0.119307	0.00151069
Q58EV4	Proteasome subunit alpha type	Psma3	0	25.8824	6	6	28.387	5.44	5	0.115101	5	0.112461	5	0.112613	0.113392	0.00148266																	5	0.119589	5	0.120656	5	0.117675	0.119307	0.00151069
P99029	Peroxiredoxin-5, mitochondrial	Prdx5	0	44.7619	7	7	21.884	8.85	6	0.138122	6	0.134953	5	0.112613	0.128562	0.0139034																	6	0.143506	6	0.144788	6	0.14121	0.143168	0.00181283
Q99PV0	Pre-mRNA-processing-splicing factor 8	Prpf8	0	11.4775	20	20	273.443	8.84	6	0.138122	7	0.157445	7	0.157658	0.151075	0.0112183																	6	0.143506	6	0.144788	6	0.14121	0.143168	0.00181283
A0A068BFR3	RAS oncogene family protein	Rab11b	0	33.945	7	7	24.473	5.94																									5	0.119589	5	0.120656	5	0.117675	0.119307	0.00151069
F8WH69	Neutrophil cytosol factor 1	Ncf1	0	19.5545	7	7	45.987	9.01																									6	0.143506	6	0.144788	6	0.14121	0.143168	0.00181283
Q5M9M4	40S ribosomal protein S15a	Rps15a	0	50.7692	6	6	14.83	10.13																									5	0.119589	5	0.120656	5	0.117675	0.119307	0.00151069
Q80V08	Rpl17 protein (Fragment)	Rpl17	0	26.2887	5	5	22.42	10.33																									5	0.119589	5	0.120656	5	0.117675	0.119307	0.00151069
Q9WTP6	Adenylate kinase 2, mitochondrial	Ak2	0	25.523	5	5	26.452	7.39																									5	0.119589	5	0.120656	5	0.117675	0.119307	0.00151069
Q3UIG0	Eukaryotic translation initiation factor 3 subunit E	Eif3e	0	32.809	13	13	52.187	6.04	5	0.115101	9	0.202429	11	0.247748	0.188426	0.0674228	6	0.13471	8	0.18186	6	0.135839	0.150803	0.0269017	7	0.164667	7	0.160883	7	0.15989	0.161813	0.00252075	9	0.21526	8	0.19305	9	0.211815	0.206708	0.0119528
B1AX58	Plastin-3	Pls3	0	20.3443	12	6	71.701	5.62	7	0.161142	8	0.179937	9	0.202703	0.181261	0.020812	9	0.202066	6	0.136395	9	0.203758	0.180739	0.0384131	8	0.188191	8	0.183866	8	0.182732	0.18493	0.00288086	9	0.21526	10	0.241313	9	0.211815	0.222796	0.0161286
Q5FWB6	60S acidic ribosomal protein P0	Rplp0	0	53.6278	11	11	34.165	6.25	9	0.207182	10	0.224921	10	0.225225	0.21911	0.0103305	10	0.224517	10	0.227324	10	0.226398	0.22608	0.00143033	9	0.211715	9	0.206849	10	0.228415	0.21566	0.0113111	8	0.191342	9	0.217181	9	0.211815	0.206779	0.0136359
Q5SQB7	MCG68069	Npm1	0	35.9589	9	2	32.54	4.77	9	0.207182	9	0.202429	8	0.18018	0.196597	0.0144148	9	0.202066	9	0.204592	9	0.203758	0.203472	0.0012873	9	0.211715	8	0.183866	9	0.205573	0.200385	0.0146316	8	0.191342	9	0.217181	8	0.18828	0.198934	0.0158765
E9PZF0	Nucleoside diphosphate kinase	Gm20390	0	71.5356	12	4	30.181	8.72	12	0.276243	10	0.224921	11	0.247748	0.249637	0.025713	11	0.246969	11	0.250057	11	0.249038	0.248688	0.00157337	11	0.258763	11	0.252815	12	0.274098	0.261892	0.0109808	11	0.263095	11	0.265444	12	0.282419	0.270319	0.0105445
B2RXT5	Glucose-6-phosphate isomerase	Gpi1	0	37.5	10	1	38.259	8.48	9	0.207182	9	0.202429	8	0.18018	0.196597	0.0144148	8	0.179614	9	0.204592	8	0.181118	0.188441	0.014007	8	0.188191	9	0.206849	9	0.205573	0.200204	0.0104235	9	0.21526	9	0.217181	8	0.18828	0.206907	0.0161603
P15532	Nucleoside diphosphate kinase A	Nme1	0	73.0263	10	2	17.197	7.37	9	0.207182	8	0.179937	8	0.18018	0.1891	0.0156604	8	0.179614	8	0.18186	9	0.203758	0.188411	0.0133388	10	0.235239	9	0.206849	10	0.228415	0.223501	0.0148191	9	0.21526	9	0.217181	10	0.235349	0.222597	0.0110859
P68134	Actin, alpha skeletal muscle	Acta1	0	42.4403	13	4	42.024	5.39	12	0.276243	13	0.292398	13	0.292793	0.287145	0.00944298	12	0.269421	12	0.272789	11	0.249038	0.263749	0.0128513	13	0.30581	13	0.298782	12	0.274098	0.292897	0.0166553	12	0.287013	12	0.289575	13	0.305954	0.294181	0.0102764
Q497E9	40S ribosomal protein S8	Rps8	0	50.9615	9	9	24.19	10.32	8	0.184162	9	0.202429	9	0.202703	0.196431	0.0106264	8	0.179614	9	0.204592	9	0.203758	0.195988	0.0141866	9	0.211715	8	0.183866	8	0.182732	0.192771	0.0164158	9	0.21526	8	0.19305	9	0.211815	0.206708	0.0119528
Q564E8	60S ribosomal protein L4	Rpl4	0	37.7088	15	15	47.124	11	14	0.322284	14	0.31489	10	0.225225	0.287466	0.0540289	13	0.291872	13	0.295522	12	0.271678	0.286357	0.0128432	11	0.258763	12	0.275799	12	0.274098	0.269553	0.00938336	12	0.287013	12	0.289575	11	0.258884	0.278491	0.0170279
P63242	Eukaryotic translation initiation factor 5A-1	Eif5a	0	55.8442	10	7	16.821	5.24	8	0.184162	9	0.202429	7	0.157658	0.181416	0.0225117	7	0.157162	7	0.159127	8	0.181118	0.165803	0.0133003	9	0.211715	9	0.206849	8	0.182732	0.200432	0.0155206	8	0.191342	8	0.19305	9	0.211815	0.198736	0.0113589
D3YWI1	Fructose-bisphosphate aldolase (Fragment)	Aldoa	0	69.4915	14	1	25.78	7.14	11	0.253223	12	0.269906	13	0.292793	0.271974	0.0198659	12	0.269421	11	0.250057	10	0.226398	0.248625	0.0215471	12	0.282287	13	0.298782	12	0.274098	0.285055	0.0125728	12	0.287013	13	0.313707	12	0.282419	0.29438	0.0168945
Q9D8N0	Elongation factor 1-gamma	Eef1g	0	34.7826	14	14	50.029	6.74	9	0.207182	8	0.179937	10	0.225225	0.204115	0.0227994	9	0.202066	8	0.18186	10	0.226398	0.203441	0.0223011	8	0.188191	8	0.183866	9	0.205573	0.192543	0.0114896	8	0.191342	9	0.217181	9	0.211815	0.206779	0.0136359
P05202	Aspartate aminotransferase, mitochondrial	Got2	0	34.4186	14	14	47.381	9	13	0.299263	11	0.247413	13	0.292793	0.279823	0.0282535	12	0.269421	10	0.227324	11	0.249038	0.248594	0.0210517	13	0.30581	12	0.275799	13	0.296939	0.292849	0.0154182	11	0.263095	10	0.241313	11	0.258884	0.254431	0.0115539
P05063	Fructose-bisphosphate aldolase C	Aldoc	0	39.6694	11	7	39.37	7.12	7	0.161142	8	0.179937	9	0.202703	0.181261	0.020812	8	0.179614	8	0.18186	6	0.135839	0.165771	0.0259461	9	0.211715	9	0.206849	10	0.228415	0.21566	0.0113111	9	0.21526	8	0.19305	8	0.18828	0.198863	0.0143987
Q9DCL9	Multifunctional protein ADE2	Paics	0	40	13	13	46.976	7.23	8	0.184162	7	0.157445	7	0.157658	0.166422	0.0153641	6	0.13471	9	0.204592	8	0.181118	0.173474	0.0355625	8	0.188191	8	0.183866	9	0.205573	0.192543	0.0114896	9	0.21526	9	0.217181	8	0.18828	0.206907	0.0161603
Q5FWJ5	Hnrpk protein	Hnrnpk	0	53.6638	20	20	50.996	5.33	17	0.391344	17	0.382366	16	0.36036	0.378024	0.0159419	18	0.404131	16	0.363719	15	0.339597	0.369149	0.0326079	15	0.352858	14	0.321765	14	0.319781	0.331468	0.018551	14	0.334848	15	0.361969	15	0.353024	0.349947	0.0138199
Q3ULZ3	Phosphoserine aminotransferase	Psat1	0	49.1892	16	16	40.42	8.03	12	0.276243	12	0.269906	10	0.225225	0.257125	0.0278068	15	0.336776	12	0.272789	12	0.271678	0.293748	0.0372678	14	0.329334	14	0.321765	13	0.296939	0.316013	0.0169463	13	0.31093	14	0.337838	14	0.329489	0.326086	0.0137728
Q76MZ3	Serine/threonine-protein phosphatase 2A 65 kDa regulatory subunit A alpha isoform	Ppp2r1a	0	37.3514	17	13	65.281	5.11	11	0.253223	11	0.247413	10	0.225225	0.241954	0.0147757	12	0.269421	8	0.18186	10	0.226398	0.225893	0.0437828	12	0.282287	12	0.275799	11	0.251256	0.26978	0.0163671	13	0.31093	12	0.289575	12	0.282419	0.294308	0.0148331
P00920	Carbonic anhydrase 2	Ca2	0	49.2308	9	9	29.015	7.01	9	0.207182	7	0.157445	8	0.18018	0.181602	0.0248992	8	0.179614	9	0.204592	9	0.203758	0.195988	0.0141866	8	0.188191	8	0.183866	7	0.15989	0.177316	0.015245	8	0.191342	9	0.217181	9	0.211815	0.206779	0.0136359
O35685	Nuclear migration protein nudC	Nudc	0	37.0482	12	12	38.334	5.26	7	0.161142	6	0.134953	5	0.112613	0.136236	0.02429	6	0.13471	7	0.159127	6	0.135839	0.143225	0.0137828	7	0.164667	8	0.183866	8	0.182732	0.177088	0.0107719	8	0.191342	9	0.217181	9	0.211815	0.206779	0.0136359
P47738	Aldehyde dehydrogenase, mitochondrial	Aldh2	0	56.0694	21	20	56.502	7.62	17	0.391344	16	0.359874	17	0.382883	0.378034	0.0162859	19	0.426583	16	0.363719	16	0.362237	0.38418	0.0367298	18	0.42343	18	0.413698	19	0.433988	0.423705	0.0101479	16	0.382684	16	0.3861	15	0.353024	0.373936	0.0181906
P17918	Proliferating cell nuclear antigen	Pcna	0	55.9387	11	11	28.766	4.77	9	0.207182	8	0.179937	8	0.18018	0.1891	0.0156604	10	0.224517	9	0.204592	9	0.203758	0.210956	0.011752	11	0.258763	10	0.229832	9	0.205573	0.231389	0.0266288	8	0.191342	8	0.19305	9	0.211815	0.198736	0.0113589
Q99PT1	Rho GDP-dissociation inhibitor 1	Arhgdia	0	46.0784	9	9	23.393	5.2	8	0.184162	9	0.202429	8	0.18018	0.188924	0.0118642	9	0.202066	9	0.204592	8	0.181118	0.195925	0.0128852	6	0.141143	7	0.160883	8	0.182732	0.161586	0.0208032	8	0.191342	9	0.217181	8	0.18828	0.198934	0.0158765
Q9CQV8	14-3-3 protein beta/alpha	Ywhab	0	43.9024	10	4	28.069	4.83	7	0.161142	8	0.179937	8	0.18018	0.173753	0.0109223	7	0.157162	9	0.204592	8	0.181118	0.180957	0.0237153	7	0.164667	9	0.206849	8	0.182732	0.184749	0.0211632	8	0.191342	9	0.217181	8	0.18828	0.198934	0.0158765
A0A0A0MQA5	Tubulin alpha-4A chain (Fragment)	Tuba4a	0	48.847	17	4	52.87	5.19	14	0.322284	15	0.337382	13	0.292793	0.317486	0.0226784	15	0.336776	16	0.363719	13	0.294317	0.331604	0.0349887	16	0.376382	14	0.321765	15	0.342622	0.346923	0.0275613	14	0.334848	14	0.337838	15	0.353024	0.341903	0.00974625
Q5YLW3	40S ribosomal protein S3	Rps3	0	69.9588	16	16	26.657	9.66	15	0.345304	16	0.359874	14	0.315315	0.340164	0.0227196	13	0.291872	16	0.363719	15	0.339597	0.33173	0.0365637	14	0.329334	16	0.367732	15	0.342622	0.346563	0.0194996	15	0.358766	15	0.361969	16	0.376559	0.365765	0.0094845
Q9D6Z1	Nucleolar protein 56	Nop56	0	23.9655	11	11	64.424	9.14	9	0.207182	9	0.202429	8	0.18018	0.196597	0.0144148	7	0.157162	8	0.18186	8	0.181118	0.17338	0.01405	6	0.141143	8	0.183866	8	0.182732	0.169247	0.0243451	8	0.191342	8	0.19305	9	0.211815	0.198736	0.0113589
P48962	ADP/ATP translocase 1	Slc25a4	0	49.3289	13	6	32.883	9.72	12	0.276243	11	0.247413	10	0.225225	0.249627	0.0255809	11	0.246969	10	0.227324	10	0.226398	0.233564	0.0116185	11	0.258763	11	0.252815	13	0.296939	0.269506	0.0239434	11	0.263095	12	0.289575	11	0.258884	0.270518	0.0166376
Q61753	D-3-phosphoglycerate dehydrogenase	Phgdh	0	37.3358	16	16	56.549	6.54	10	0.230203	14	0.31489	14	0.315315	0.286803	0.0490175	15	0.336776	15	0.340987	14	0.316957	0.331573	0.0128317	15	0.352858	13	0.298782	15	0.342622	0.331421	0.0287257	14	0.334848	13	0.313707	14	0.329489	0.326015	0.0109907
Q3V235	Prohibitin 2	Phb2	0	49.4983	13	13	33.276	9.83	11	0.253223	10	0.224921	12	0.27027	0.249471	0.0229061	12	0.269421	11	0.250057	10	0.226398	0.248625	0.0215471	10	0.235239	12	0.275799	12	0.274098	0.261712	0.022942	11	0.263095	12	0.289575	12	0.282419	0.278363	0.0136982
Q5SS40	14-3-3 protein epsilon	Ywhae	0	55.6863	15	12	29.155	4.74	11	0.253223	12	0.269906	13	0.292793	0.271974	0.0198659	11	0.246969	12	0.272789	10	0.226398	0.248719	0.0232451	13	0.30581	11	0.252815	11	0.251256	0.269961	0.0310565	12	0.287013	13	0.313707	12	0.282419	0.29438	0.0168945
Q9DBJ1	Phosphoglycerate mutase 1	Pgam1	0	77.1654	16	16	28.814	7.18	13	0.299263	12	0.269906	12	0.27027	0.279813	0.0168454	11	0.246969	13	0.295522	13	0.294317	0.278936	0.0276908	13	0.30581	15	0.344748	13	0.296939	0.315833	0.0254315	13	0.31093	14	0.337838	13	0.305954	0.318241	0.0171529
P97429	Annexin A4	Anxa4	0	47.6489	12	12	35.893	5.57	11	0.253223	10	0.224921	11	0.247748	0.241964	0.0150111	11	0.246969	10	0.227324	10	0.226398	0.233564	0.0116185	7	0.164667	9	0.206849	10	0.228415	0.199977	0.0324247	9	0.21526	9	0.217181	8	0.18828	0.206907	0.0161603
Q9CR16	Peptidyl-prolyl cis-trans isomerase D	Ppid	0	50.8108	15	15	40.717	7.43	5	0.115101	9	0.202429	8	0.18018	0.165904	0.0453807	7	0.157162	6	0.136395	6	0.135839	0.143132	0.0121537	9	0.211715	10	0.229832	7	0.15989	0.200479	0.0362994	8	0.191342	8	0.19305	9	0.211815	0.198736	0.0113589
Q3UXP2	Putative uncharacterized protein	Ruvbl2	0	32.3974	14	14	51.112	5.64	10	0.230203	9	0.202429	8	0.18018	0.204271	0.025062	7	0.157162	10	0.227324	9	0.203758	0.196082	0.0357055	9	0.211715	10	0.229832	7	0.15989	0.200479	0.0362994	9	0.21526	9	0.217181	8	0.18828	0.206907	0.0161603
Q9Z0X1	Apoptosis-inducing factor 1, mitochondrial	Aifm1	0	35.4575	15	15	66.724	9.17	8	0.184162	10	0.224921	8	0.18018	0.196421	0.024762	9	0.202066	8	0.18186	8	0.181118	0.188348	0.0118857	5	0.117619	8	0.183866	6	0.137049	0.146178	0.0340537	9	0.21526	8	0.19305	9	0.211815	0.206708	0.0119528
E9Q5J9	Tropomyosin alpha-3 chain	Tpm3	0	38.2456	14	1	33.26	4.77	11	0.253223	10	0.224921	9	0.202703	0.226949	0.025321	11	0.246969	12	0.272789	12	0.271678	0.263812	0.014597	10	0.235239	12	0.275799	9	0.205573	0.23887	0.0352532	10	0.239177	11	0.265444	11	0.258884	0.254502	0.0136708
Q3U111	Putative uncharacterized protein (Fragment)	Rdx	0	26.8882	16	6	77.415	8.94	11	0.253223	13	0.292398	11	0.247748	0.264456	0.0243525	12	0.269421	11	0.250057	11	0.249038	0.256172	0.0114852	9	0.211715	10	0.229832	12	0.274098	0.238548	0.0320918	12	0.287013	11	0.265444	11	0.258884	0.270447	0.0147164
Q3TI05	Chaperonin containing Tcp1, subunit 6a (Zeta)	Cct6a	0	36.9115	14	14	57.968	7.08	11	0.253223	10	0.224921	11	0.247748	0.241964	0.0150111	13	0.291872	11	0.250057	11	0.249038	0.263656	0.0244418	13	0.30581	10	0.229832	12	0.274098	0.269913	0.0381615	11	0.263095	11	0.265444	10	0.235349	0.254629	0.0167382
P80316	T-complex protein 1 subunit epsilon	Cct5	0	47.8743	20	19	59.586	6.02	11	0.253223	12	0.269906	13	0.292793	0.271974	0.0198659	10	0.224517	11	0.250057	13	0.294317	0.256297	0.035316	12	0.282287	11	0.252815	14	0.319781	0.284961	0.0335626	12	0.287013	13	0.313707	12	0.282419	0.29438	0.0168945
Q8K1B8	Fermitin family homolog 3	Fermt3	0	26.7669	14	14	75.587	7.05	8	0.184162	11	0.247413	9	0.202703	0.211426	0.0325155	10	0.224517	5	0.113662	11	0.249038	0.195739	0.0721303	12	0.282287	11	0.252815	9	0.205573	0.246892	0.0386981	9	0.21526	10	0.241313	10	0.235349	0.230641	0.01365
Q91YQ5	Dolichyl-diphosphooligosaccharide--protein glycosyltransferase subunit 1	Rpn1	0	41.1184	20	20	68.486	6.46	13	0.299263	14	0.31489	12	0.27027	0.294808	0.022641	10	0.224517	14	0.318254	15	0.339597	0.294123	0.0612175	10	0.235239	13	0.298782	13	0.296939	0.276987	0.0361664	12	0.287013	11	0.265444	12	0.282419	0.278292	0.0113613
Q3UM23	Putative uncharacterized protein	Rnh1	0	59.4298	17	17	49.811	4.78	10	0.230203	12	0.269906	10	0.225225	0.241778	0.0244861	11	0.246969	14	0.318254	12	0.271678	0.278967	0.0361973	12	0.282287	10	0.229832	14	0.319781	0.2773	0.0451811	8	0.191342	9	0.217181	9	0.211815	0.206779	0.0136359
Q3TPL7	Putative uncharacterized protein	Ddx39	0	51.7564	16	9	49.037	5.5	9	0.207182	10	0.224921	11	0.247748	0.226617	0.0203358	8	0.179614	9	0.204592	10	0.226398	0.203535	0.02341	12	0.282287	11	0.252815	15	0.342622	0.292575	0.0457788	11	0.263095	12	0.289575	11	0.258884	0.270518	0.0166376
P17710	Hexokinase-1	Hk1	0	21.8686	19	13	108.234	6.8	9	0.207182	11	0.247413	10	0.225225	0.226607	0.0201511	9	0.202066	12	0.272789	10	0.226398	0.233751	0.0359306	9	0.211715	9	0.206849	13	0.296939	0.238501	0.0506674	12	0.287013	13	0.313707	13	0.305954	0.302225	0.0137322
Q9D0E1	Heterogeneous nuclear ribonucleoprotein M	Hnrnpm	0	30.5898	20	20	77.597	8.63	17	0.391344	14	0.31489	13	0.292793	0.333009	0.051714	17	0.381679	11	0.250057	14	0.316957	0.316231	0.0658143	6	0.141143	11	0.252815	7	0.15989	0.184616	0.0598013	8	0.191342	9	0.217181	9	0.211815	0.206779	0.0136359
P54071	Isocitrate dehydrogenase [NADP], mitochondrial	Idh2	0	38.2743	17	16	50.874	8.69	10	0.230203	11	0.247413	10	0.225225	0.23428	0.0116426	15	0.336776	14	0.318254	13	0.294317	0.316449	0.0212867	10	0.235239	15	0.344748	10	0.228415	0.269467	0.0652845	14	0.334848	15	0.361969	14	0.329489	0.342102	0.0174127
Q6ZWX6	Eukaryotic translation initiation factor 2 subunit 1	Eif2s1	0	52.0635	16	16	36.085	5.08	8	0.184162	8	0.179937	8	0.18018	0.181426	0.00237225	9	0.202066	8	0.18186	10	0.226398	0.203441	0.0223011	7	0.164667	13	0.298782	10	0.228415	0.230621	0.0670846	10	0.239177	9	0.217181	9	0.211815	0.222724	0.014499
Q6PB66	Leucine-rich PPR motif-containing protein, mitochondrial	Lrpprc	0	40.3017	43	43	156.516	6.83	20	0.460405	20	0.449843	19	0.427928	0.446059	0.016566	18	0.404131	22	0.500114	14	0.316957	0.407067	0.0916135	25	0.588097	16	0.367732	18	0.411147	0.455658	0.116731	15	0.358766	14	0.337838	15	0.353024	0.349876	0.0108134
Q9QUM9	Proteasome subunit alpha type-6	Psma6	0	50	11	11	27.355	6.76	8	0.184162	9	0.202429	9	0.202703	0.196431	0.0106264	10	0.224517	8	0.18186	9	0.203758	0.203378	0.0213314									8	0.191342	9	0.217181	8	0.18828	0.198934	0.0158765
Q3UBK2	Putative uncharacterized protein		0	27.4419	7	6	24.906	5.74	6	0.138122	6	0.134953	6	0.135135	0.13607	0.00177919	6	0.13471	6	0.136395	6	0.135839	0.135648	0.0008582	5	0.117619	5	0.114916	5	0.114207	0.115581	0.00180054	6	0.143506	5	0.120656	6	0.14121	0.135124	0.012582
P62827	GTP-binding nuclear protein Ran	Ran	0	31.4815	7	7	24.408	7.49	7	0.161142	7	0.157445	7	0.157658	0.158748	0.00207572	6	0.13471	6	0.136395	7	0.158479	0.143195	0.0132632	6	0.141143	6	0.137899	6	0.137049	0.138697	0.00216064	6	0.143506	6	0.144788	7	0.164745	0.151013	0.0119093
P84078	ADP-ribosylation factor 1	Arf1	0	47.5138	7	4	20.684	6.8	6	0.138122	6	0.134953	6	0.135135	0.13607	0.00177919	7	0.157162	6	0.136395	6	0.135839	0.143132	0.0121537	6	0.141143	6	0.137899	6	0.137049	0.138697	0.00216064	6	0.143506	7	0.168919	6	0.14121	0.151212	0.0153779
Q6ZWZ6	40S ribosomal protein S12	Rps12	0	53.7879	7	7	14.505	7.21	6	0.138122	7	0.157445	7	0.157658	0.151075	0.0112183	7	0.157162	7	0.159127	6	0.135839	0.150709	0.0129157	6	0.141143	6	0.137899	6	0.137049	0.138697	0.00216064	7	0.167424	6	0.144788	7	0.164745	0.158985	0.0123684
A6ZI44	Fructose-bisphosphate aldolase	Aldoa	0	60.5263	21	8	45.092	7.91	17	0.391344	18	0.404858	19	0.427928	0.408044	0.0184986	17	0.381679	17	0.386451	15	0.339597	0.369243	0.0257845	18	0.42343	18	0.413698	18	0.411147	0.416091	0.00648193	19	0.454437	19	0.458494	18	0.423629	0.44552	0.0190663
Q9DB79	Putative uncharacterized protein	Rps11	0	48.1928	9	9	19.402	10.14	7	0.161142	8	0.179937	7	0.157658	0.166245	0.0119845									6	0.141143	6	0.137899	6	0.137049	0.138697	0.00216064	5	0.119589	5	0.120656	6	0.14121	0.127152	0.0121864
J3QPG5	Prosaposin	Psap	0	17.4147	8	8	61.322	5.29																	5	0.117619	5	0.114916	5	0.114207	0.115581	0.00180054	6	0.143506	5	0.120656	5	0.117675	0.127279	0.014132
Q3UA81	Elongation factor 1-alpha	Eef1a1	0	54.329	17	17	50.081	9.13	14	0.322284	17	0.382366	16	0.36036	0.355003	0.0303974	15	0.336776	16	0.363719	17	0.384877	0.361791	0.0241083	16	0.376382	16	0.367732	15	0.342622	0.362245	0.0175358	16	0.382684	16	0.3861	17	0.400094	0.389626	0.00922522
Q05144	Ras-related C3 botulinum toxin substrate 2	Rac2	0	38.0208	8	5	21.427	7.61	6	0.138122	6	0.134953	6	0.135135	0.13607	0.00177919	6	0.13471	6	0.136395	6	0.135839	0.135648	0.0008582	8	0.188191	7	0.160883	7	0.15989	0.169655	0.0160606	7	0.167424	6	0.144788	6	0.14121	0.15114	0.014215
Q5BL09	Npm1 protein	Npm1	0	42.4125	8	1	28.367	4.72	7	0.161142	7	0.157445	7	0.157658	0.158748	0.00207572	7	0.157162	7	0.159127	7	0.158479	0.158256	0.00100123	7	0.164667	7	0.160883	8	0.182732	0.169427	0.0116765	6	0.143506	7	0.168919	7	0.164745	0.159057	0.0136277
P60766	Cell division control protein 42 homolog	Cdc42	0	43.9791	7	6	21.245	6.55	7	0.161142	6	0.134953	6	0.135135	0.143743	0.0150679	6	0.13471	6	0.136395	6	0.135839	0.135648	0.0008582	6	0.141143	7	0.160883	7	0.15989	0.153972	0.0111211	6	0.143506	7	0.168919	7	0.164745	0.159057	0.0136277
P62301	40S ribosomal protein S13	Rps13	0	35.7616	6	6	17.212	10.54	5	0.115101	6	0.134953	6	0.135135	0.128396	0.0115143	6	0.13471	6	0.136395	6	0.135839	0.135648	0.0008582	6	0.141143	5	0.114916	5	0.114207	0.123422	0.0153509	5	0.119589	6	0.144788	5	0.117675	0.12735	0.0151314
P62830	60S ribosomal protein L23	Rpl23	0	56.4286	6	6	14.856	10.51	6	0.138122	5	0.112461	6	0.135135	0.128572	0.0140329	5	0.112259	5	0.113662	5	0.113199	0.11304	0.000715167	6	0.141143	5	0.114916	5	0.114207	0.123422	0.0153509	5	0.119589	6	0.144788	6	0.14121	0.135195	0.0136337
P68372	Tubulin beta-4B chain	Tubb4b	0	64.7191	21	2	49.799	4.89	19	0.437385	20	0.449843	19	0.427928	0.438385	0.0109915	19	0.426583	19	0.431916	19	0.430156	0.429552	0.00271763	21	0.494001	20	0.459664	20	0.45683	0.470165	0.0206914	20	0.478354	19	0.458494	19	0.447164	0.461338	0.0157884
Q3THJ6	Putative uncharacterized protein		0	40.6542	8	8	24.617	10.01	7	0.161142	6	0.134953	7	0.157658	0.151251	0.0142216	7	0.157162	7	0.159127	7	0.158479	0.158256	0.00100123	8	0.188191	7	0.160883	7	0.15989	0.169655	0.0160606	7	0.167424	6	0.144788	7	0.164745	0.158985	0.0123684
Q61990	Poly(rC)-binding protein 2	Pcbp2	0	29.558	7	6	38.197	6.79	6	0.138122	6	0.134953	7	0.157658	0.143577	0.0122964	6	0.13471	6	0.136395	6	0.135839	0.135648	0.0008582	5	0.117619	5	0.114916	6	0.137049	0.123195	0.0120739	6	0.143506	6	0.144788	5	0.117675	0.135323	0.0152972
Q9D6F9	Tubulin beta-4A chain	Tubb4a	0	55.4054	18	1	49.554	4.88	16	0.368324	17	0.382366	16	0.36036	0.37035	0.0111419	16	0.359228	16	0.363719	16	0.362237	0.361728	0.00228853	18	0.42343	17	0.390715	17	0.388305	0.400817	0.0196206	17	0.406601	16	0.3861	16	0.376559	0.389754	0.0153506
Q8C338	Isocitrate dehydrogenase [NADP]	Idh1	0	50.9479	20	19	47.515	6.93	16	0.368324	16	0.359874	18	0.405405	0.377868	0.0242196	16	0.359228	16	0.363719	16	0.362237	0.361728	0.00228853	19	0.446954	18	0.413698	18	0.411147	0.423933	0.0199774	16	0.382684	17	0.410232	17	0.400094	0.39767	0.0139331
Q80UT7	Rpl7a protein (Fragment)	Rpl7a	0	30.3704	11	11	30.455	10.55	7	0.161142	7	0.157445	7	0.157658	0.158748	0.00207572	7	0.157162	6	0.136395	7	0.158479	0.150678	0.0123876	8	0.188191	8	0.183866	7	0.15989	0.177316	0.015245	8	0.191342	8	0.19305	7	0.164745	0.183046	0.015872
E9Q5A0	60S ribosomal protein L13a	Rpl13a	0	14.6572	7	7	48.312	10.23	7	0.161142	7	0.157445	6	0.135135	0.151241	0.0140697	7	0.157162	6	0.136395	7	0.158479	0.150678	0.0123876	5	0.117619	6	0.137899	6	0.137049	0.130856	0.011471	6	0.143506	7	0.168919	6	0.14121	0.151212	0.0153779
P57759	Endoplasmic reticulum resident protein 29	Erp29	0	33.5878	7	7	28.805	6.15	6	0.138122	7	0.157445	7	0.157658	0.151075	0.0112183	6	0.13471	7	0.159127	6	0.135839	0.143225	0.0137828	7	0.164667	7	0.160883	6	0.137049	0.1542	0.0149729	6	0.143506	7	0.168919	6	0.14121	0.151212	0.0153779
P60710	Actin, cytoplasmic 1	Actb	0	66.6667	18	8	41.71	5.48	16	0.368324	17	0.382366	17	0.382883	0.377858	0.00826038	16	0.359228	17	0.386451	16	0.362237	0.369305	0.014925	17	0.399906	17	0.390715	16	0.365464	0.385361	0.0178342	16	0.382684	16	0.3861	17	0.400094	0.389626	0.00922522
Q3TX26	Putative uncharacterized protein	Anp32e	0	43.4615	9	9	29.605	3.88	8	0.184162	7	0.157445	7	0.157658	0.166422	0.0153641	7	0.157162	6	0.136395	7	0.158479	0.150678	0.0123876	7	0.164667	7	0.160883	8	0.182732	0.169427	0.0116765	7	0.167424	8	0.19305	7	0.164745	0.175073	0.0156263
Q9Z2X1	Heterogeneous nuclear ribonucleoprotein F	Hnrnpf	0	19.5181	6	4	45.701	5.49	6	0.138122	5	0.112461	6	0.135135	0.128572	0.0140329	6	0.13471	5	0.113662	6	0.135839	0.12807	0.0124907	5	0.117619	5	0.114916	6	0.137049	0.123195	0.0120739	5	0.119589	6	0.144788	6	0.14121	0.135195	0.0136337
D3Z722	40S ribosomal protein S19	Rps19	0	33.0189	8	1	23.09	10.46	7	0.161142	8	0.179937	6	0.135135	0.158738	0.0224975	6	0.13471	7	0.159127	7	0.158479	0.150772	0.0139136	7	0.164667	6	0.137899	6	0.137049	0.146538	0.0157057	8	0.191342	7	0.168919	7	0.164745	0.175002	0.0143039
P60122	RuvB-like 1	Ruvbl1	0	26.3158	9	9	50.182	6.42	6	0.138122	6	0.134953	8	0.18018	0.151085	0.0252471	7	0.157162	7	0.159127	8	0.181118	0.165803	0.0133003	6	0.141143	7	0.160883	7	0.15989	0.153972	0.0111211	7	0.167424	8	0.19305	7	0.164745	0.175073	0.0156263
Q9WVA4	Transgelin-2	Tagln2	0	54.7739	9	9	22.381	8.24	8	0.184162	6	0.134953	6	0.135135	0.151417	0.0283585	6	0.13471	7	0.159127	7	0.158479	0.150772	0.0139136	6	0.141143	7	0.160883	7	0.15989	0.153972	0.0111211	7	0.167424	6	0.144788	7	0.164745	0.158985	0.0123684
Q3U8D2	Putative uncharacterized protein	St13	0	23.1806	8	8	41.53	5.21	7	0.161142	6	0.134953	6	0.135135	0.143743	0.0150679	7	0.157162	6	0.136395	5	0.113199	0.135585	0.0219927	7	0.164667	6	0.137899	6	0.137049	0.146538	0.0157057	6	0.143506	7	0.168919	7	0.164745	0.159057	0.0136277
Q9D0K2	Succinyl-CoA:3-ketoacid coenzyme A transferase 1, mitochondrial	Oxct1	0	37.1154	13	13	55.953	8.53	5	0.115101	5	0.112461	6	0.135135	0.120899	0.0123993	9	0.202066	7	0.159127	8	0.181118	0.18077	0.0214714	6	0.141143	7	0.160883	7	0.15989	0.153972	0.0111211	5	0.119589	6	0.144788	6	0.14121	0.135195	0.0136337
P26041	Moesin	Msn	0	48.5269	29	19	67.725	6.6	19	0.437385	22	0.494827	19	0.427928	0.45338	0.0362042	22	0.493938	20	0.454649	21	0.475436	0.474674	0.0196557	19	0.446954	20	0.459664	20	0.45683	0.454483	0.00667251	20	0.478354	19	0.458494	20	0.470699	0.469183	0.0100166
Q8BVQ9	26S protease regulatory subunit 7	Psmc2	0	27.7895	11	1	52.833	6.28									6	0.13471	5	0.113662	7	0.158479	0.135617	0.022422	6	0.141143	5	0.114916	5	0.114207	0.123422	0.0153509	6	0.143506	6	0.144788	7	0.164745	0.151013	0.0119093
P16110	Galectin-3	Lgals3	0	37.5	9	9	27.498	8.38	8	0.184162	9	0.202429	7	0.157658	0.181416	0.0225117	7	0.157162	7	0.159127	9	0.203758	0.173349	0.0263534	7	0.164667	8	0.183866	7	0.15989	0.169474	0.0126901	8	0.191342	7	0.168919	7	0.164745	0.175002	0.0143039
Q1WWK3	Hist1h1b protein (Fragment)	Hist1h1b	0	33.7838	9	7	22.431	10.92	5	0.115101	6	0.134953	5	0.112613	0.120889	0.0122431	5	0.112259	5	0.113662	7	0.158479	0.128133	0.0262893	6	0.141143	5	0.114916	6	0.137049	0.131036	0.0141096	5	0.119589	5	0.120656	6	0.14121	0.127152	0.0121864
P12265	Beta-glucuronidase	Gusb	0	18.2099	9	9	74.148	6.7	7	0.161142	7	0.157445	6	0.135135	0.151241	0.0140697	8	0.179614	5	0.113662	7	0.158479	0.150585	0.033677	7	0.164667	8	0.183866	8	0.182732	0.177088	0.0107719	6	0.143506	6	0.144788	5	0.117675	0.135323	0.0152972
Q61233	Plastin-2	Lcp1	0	71.4514	38	32	70.105	5.33	33	0.759669	33	0.74224	35	0.788288	0.763399	0.0232496	35	0.785811	32	0.727438	33	0.747113	0.753454	0.0296983	31	0.72924	32	0.735463	32	0.730927	0.731877	0.00321829	33	0.789285	32	0.772201	32	0.753118	0.771535	0.0180924
P47757	F-actin-capping protein subunit beta	Capzb	0	46.9314	11	11	31.326	5.74	7	0.161142	9	0.202429	6	0.135135	0.166235	0.0339349	9	0.202066	6	0.136395	5	0.113199	0.150553	0.0460941	6	0.141143	7	0.160883	7	0.15989	0.153972	0.0111211	6	0.143506	5	0.120656	5	0.117675	0.127279	0.014132
G3UWG1	MCG115977	Gm10108	0	49.5238	6	6	11.688	9.64	6	0.138122	6	0.134953	6	0.135135	0.13607	0.00177919									6	0.141143	6	0.137899	5	0.114207	0.131083	0.0147047	6	0.143506	5	0.120656	5	0.117675	0.127279	0.014132
Q5EBQ6	60S ribosomal protein L9	Rpl9	0	48.9583	7	7	21.868	9.95	5	0.115101	5	0.112461	5	0.112613	0.113392	0.00148266									6	0.141143	5	0.114916	6	0.137049	0.131036	0.0141096	6	0.143506	5	0.120656	6	0.14121	0.135124	0.012582
G3X9W0	Heterogeneous nuclear ribonucleoprotein D, isoform CRA_a	Hnrnpd	0	22.619	7	5	36.185	8.1	6	0.138122	5	0.112461	5	0.112613	0.121065	0.0147717									5	0.117619	6	0.137899	5	0.114207	0.123242	0.0128077	6	0.143506	6	0.144788	5	0.117675	0.135323	0.0152972
P62918	60S ribosomal protein L8	Rpl8	0	33.8521	8	1	28.007	11.03	6	0.138122	5	0.112461	5	0.112613	0.121065	0.0147717									7	0.164667	6	0.137899	6	0.137049	0.146538	0.0157057	6	0.143506	7	0.168919	6	0.14121	0.151212	0.0153779
Q00PI9	Heterogeneous nuclear ribonucleoprotein U-like protein 2	Hnrnpul2	0	10.8725	8	8	84.888	4.89																	7	0.164667	7	0.160883	6	0.137049	0.1542	0.0149729	5	0.119589	6	0.144788	6	0.14121	0.135195	0.0136337
Q3TIV3	Poly [ADP-ribose] polymerase	Parp1	0	14.6943	12	12	112.64	8.95																	5	0.117619	5	0.114916	6	0.137049	0.123195	0.0120739	7	0.167424	6	0.144788	7	0.164745	0.158985	0.0123684
Q3U5V3	Putative uncharacterized protein	Psmc2	0	30.485	11	1	48.654	5.67																	5	0.117619	6	0.137899	6	0.137049	0.130856	0.011471	5	0.119589	5	0.120656	6	0.14121	0.127152	0.0121864
Q9JHU9	Inositol-3-phosphate synthase 1	Isyna1	0	13.2855	7	7	60.893	6.42																	5	0.117619	5	0.114916	6	0.137049	0.123195	0.0120739	6	0.143506	6	0.144788	5	0.117675	0.135323	0.0152972
Q05816	Fatty acid-binding protein, epidermal	Fabp5	0	72.5926	8	8	15.127	6.54	8	0.184162	6	0.134953	7	0.157658	0.158924	0.0246291	8	0.179614	8	0.18186	8	0.181118	0.180864	0.00114427	7	0.164667	8	0.183866	6	0.137049	0.161861	0.0235343	7	0.167424	8	0.19305	7	0.164745	0.175073	0.0156263
O08749	Dihydrolipoyl dehydrogenase, mitochondrial	Dld	0	41.6503	14	14	54.238	7.9	6	0.138122	7	0.157445	9	0.202703	0.16609	0.0331471	11	0.246969	11	0.250057	10	0.226398	0.241141	0.0128611	6	0.141143	8	0.183866	7	0.15989	0.161633	0.0214145	5	0.119589	5	0.120656	6	0.14121	0.127152	0.0121864
P43274	Histone H1.4	Hist1h1e	0	25.1142	8	2	21.964	11.11	6	0.138122	5	0.112461	6	0.135135	0.128572	0.0140329	6	0.13471	6	0.136395	7	0.158479	0.143195	0.0132632	6	0.141143	5	0.114916	7	0.15989	0.13865	0.0225906	6	0.143506	6	0.144788	7	0.164745	0.151013	0.0119093
Q149Z9	Histone H1.3	Hist1h1d	0	24.8869	8	2	22.086	11.03	6	0.138122	5	0.112461	6	0.135135	0.128572	0.0140329	6	0.13471	6	0.136395	7	0.158479	0.143195	0.0132632	6	0.141143	5	0.114916	7	0.15989	0.13865	0.0225906	6	0.143506	6	0.144788	7	0.164745	0.151013	0.0119093
Q20BD0	Heterogeneous nuclear ribonucleoprotein A/B	Hnrnpab	0	25.6024	8	7	36.188	6.95	7	0.161142	8	0.179937	8	0.18018	0.173753	0.0109223	8	0.179614	8	0.18186	7	0.158479	0.173317	0.0128997	7	0.164667	8	0.183866	6	0.137049	0.161861	0.0235343	7	0.167424	8	0.19305	8	0.18828	0.182918	0.0136285
Q3U6P5	Putative uncharacterized protein	Hnrnpc	0	35.6287	10	10	36.883	7.36	8	0.184162	8	0.179937	7	0.157658	0.173919	0.0142402	7	0.157162	7	0.159127	6	0.135839	0.150709	0.0129157	6	0.141143	8	0.183866	7	0.15989	0.161633	0.0214145	6	0.143506	6	0.144788	7	0.164745	0.151013	0.0119093
Q5FW97	Alpha-enolase	EG433182	0	72.1198	23	17	47.111	6.8	20	0.460405	21	0.472335	21	0.472973	0.468571	0.00707897	21	0.471486	20	0.454649	21	0.475436	0.46719	0.0110393	23	0.541049	21	0.482648	22	0.502513	0.508736	0.029694	21	0.502272	22	0.530888	21	0.494234	0.509131	0.0192657
Q3TG52	Putative uncharacterized protein	Aldh9a1	0	29.5367	12	12	55.837	7.46	6	0.138122	6	0.134953	8	0.18018	0.151085	0.0252471	6	0.13471	7	0.159127	6	0.135839	0.143225	0.0137828	5	0.117619	7	0.160883	6	0.137049	0.138517	0.0216689	6	0.143506	6	0.144788	7	0.164745	0.151013	0.0119093
Q3TE45	Succinate dehydrogenase [ubiquinone] iron-sulfur subunit, mitochondrial	Sdhb	0	32.2695	8	8	31.797	8.68	6	0.138122	7	0.157445	7	0.157658	0.151075	0.0112183	5	0.112259	6	0.136395	7	0.158479	0.135711	0.0231176	5	0.117619	7	0.160883	6	0.137049	0.138517	0.0216689	5	0.119589	5	0.120656	6	0.14121	0.127152	0.0121864
Q64433	10 kDa heat shock protein, mitochondrial	Hspe1	0	67.6471	8	8	10.956	8.35	6	0.138122	7	0.157445	8	0.18018	0.158582	0.0210524	8	0.179614	7	0.159127	6	0.135839	0.158193	0.0219024	7	0.164667	8	0.183866	6	0.137049	0.161861	0.0235343	7	0.167424	8	0.19305	7	0.164745	0.175073	0.0156263
Q5XJF6	Ribosomal protein	Rpl10a	0	44.2396	9	9	24.816	9.94	8	0.184162	7	0.157445	8	0.18018	0.173929	0.0144139	8	0.179614	8	0.18186	6	0.135839	0.165771	0.0259461	8	0.188191	7	0.160883	9	0.205573	0.184882	0.0225284	8	0.191342	7	0.168919	7	0.164745	0.175002	0.0143039
P68369	Tubulin alpha-1A chain	Tuba1a	0	55.2106	18	5	50.104	5.06	16	0.368324	17	0.382366	15	0.337838	0.362843	0.0227646	17	0.381679	17	0.386451	15	0.339597	0.369243	0.0257845	18	0.42343	16	0.367732	17	0.388305	0.393155	0.0281641	16	0.382684	16	0.3861	17	0.400094	0.389626	0.00922522
Q3UB66	Putative uncharacterized protein	Rab1a	0	64.3902	12	6	22.664	5.73	8	0.184162	5	0.112461	7	0.157658	0.151427	0.0362545	5	0.112259	8	0.18186	6	0.135839	0.143319	0.0353982	5	0.117619	6	0.137899	7	0.15989	0.13847	0.0211413	6	0.143506	7	0.168919	6	0.14121	0.151212	0.0153779
Q3TWV0	Putative uncharacterized protein	Vim	0	63.5193	31	1	53.633	5.16	26	0.598527	23	0.517319	26	0.585586	0.567144	0.043632	25	0.561293	25	0.568311	29	0.656554	0.595386	0.0530892	29	0.682192	27	0.620547	28	0.639561	0.647434	0.0315677	27	0.645779	26	0.627413	26	0.611909	0.628367	0.016955
P24547	Inosine-5'-monophosphate dehydrogenase 2	Impdh2	0	26.07	10	10	55.78	7.28									6	0.13471	5	0.113662	6	0.135839	0.12807	0.0124907	8	0.188191	6	0.137899	6	0.137049	0.15438	0.0292845	5	0.119589	5	0.120656	6	0.14121	0.127152	0.0121864
Q9ERK4	Exportin-2	Cse1l	0	23.6869	18	18	110.384	5.77	8	0.184162	7	0.157445	6	0.135135	0.158914	0.0245465	10	0.224517	9	0.204592	7	0.158479	0.195863	0.0338737	8	0.188191	6	0.137899	6	0.137049	0.15438	0.0292845	8	0.191342	7	0.168919	8	0.18828	0.182847	0.0121587
Q03265	ATP synthase subunit alpha, mitochondrial	Atp5a1	0	52.2604	24	24	59.716	9.19	21	0.483425	20	0.449843	20	0.45045	0.461239	0.019216	23	0.51639	22	0.500114	22	0.498076	0.50486	0.0100372	22	0.517525	20	0.459664	22	0.502513	0.493234	0.0300256	20	0.478354	20	0.482625	21	0.494234	0.485071	0.00821742
P09411	Phosphoglycerate kinase 1	Pgk1	0	76.0192	27	27	44.522	7.9	23	0.529466	22	0.494827	23	0.518018	0.514104	0.0176482	22	0.493938	24	0.545579	24	0.543355	0.527624	0.029194	25	0.588097	25	0.574581	23	0.525354	0.562677	0.0330217	24	0.574025	24	0.579151	23	0.541304	0.564827	0.0205319
B9EKP5	Filamin, alpha	Flna	0	22.8875	43	41	280.297	6.01	26	0.598527	25	0.562303	19	0.427928	0.529586	0.0898821	21	0.471486	18	0.409184	25	0.565995	0.482222	0.0789549	19	0.446954	21	0.482648	19	0.433988	0.45453	0.0251989	18	0.430519	17	0.410232	17	0.400094	0.413615	0.015492
Q3T9S3	SET translocation	Set	0	38.0623	9	9	33.358	4.32	5	0.115101	5	0.112461	5	0.112613	0.113392	0.00148266	6	0.13471	6	0.136395	6	0.135839	0.135648	0.0008582	5	0.117619	5	0.114916	7	0.15989	0.130809	0.0252218	5	0.119589	6	0.144788	5	0.117675	0.12735	0.0151314
Q9EST5	Acidic leucine-rich nuclear phosphoprotein 32 family member B	Anp32b	0	27.9412	7	4	31.06	4.01	6	0.138122	6	0.134953	7	0.157658	0.143577	0.0122964	5	0.112259	6	0.136395	6	0.135839	0.128164	0.0137773	5	0.117619	7	0.160883	5	0.114207	0.130903	0.0260189	5	0.119589	5	0.120656	6	0.14121	0.127152	0.0121864
Q61171	Peroxiredoxin-2	Prdx2	0	47.9798	8	8	21.765	5.41	8	0.184162	6	0.134953	6	0.135135	0.151417	0.0283585	5	0.112259	7	0.159127	6	0.135839	0.135742	0.0234344	7	0.164667	5	0.114916	5	0.114207	0.131264	0.0289305	5	0.119589	6	0.144788	6	0.14121	0.135195	0.0136337
Q8BVK3	Putative uncharacterized protein (Fragment)	Uap1l1	0	28.4314	12	12	56.837	5.43	7	0.161142	8	0.179937	9	0.202703	0.181261	0.020812	7	0.157162	6	0.136395	7	0.158479	0.150678	0.0123876	8	0.188191	5	0.114916	7	0.15989	0.154332	0.0369523	7	0.167424	6	0.144788	6	0.14121	0.15114	0.014215
Q3TZ32	Putative uncharacterized protein	Aars	0	22.2107	15	15	106.793	5.67	8	0.184162	10	0.224921	7	0.157658	0.188914	0.0338826	12	0.269421	10	0.227324	11	0.249038	0.248594	0.0210517	6	0.141143	7	0.160883	9	0.205573	0.1692	0.0330104	8	0.191342	8	0.19305	7	0.164745	0.183046	0.015872
Q3UK83	Putative uncharacterized protein	Hnrnpa1	0	31.6354	11	9	38.78	9.13	8	0.184162	8	0.179937	6	0.135135	0.166411	0.0271683	7	0.157162	7	0.159127	9	0.203758	0.173349	0.0263534	7	0.164667	9	0.206849	10	0.228415	0.199977	0.0324247	8	0.191342	7	0.168919	8	0.18828	0.182847	0.0121587
Q4FZE6	40S ribosomal protein S7	Rps7	0	56.1856	9	9	22.113	10.1	8	0.184162	8	0.179937	6	0.135135	0.166411	0.0271683	6	0.13471	9	0.204592	7	0.158479	0.165927	0.0355312	7	0.164667	9	0.206849	6	0.137049	0.169522	0.0351524	6	0.143506	7	0.168919	7	0.164745	0.159057	0.0136277
P52480	Pyruvate kinase PKM	Pkm	0	69.8682	35	34	57.808	7.47	27	0.621547	28	0.62978	27	0.608108	0.619812	0.0109395	29	0.6511	30	0.681973	28	0.633914	0.655663	0.0243521	30	0.705716	28	0.64353	31	0.708086	0.685777	0.0366064	29	0.693614	28	0.675676	29	0.682514	0.683934	0.00905316
P11499	Heat shock protein HSP 90-beta	Hsp90ab1	0	58.8398	43	24	83.229	5.03	32	0.736648	33	0.74224	33	0.743243	0.740711	0.00355364	34	0.763359	36	0.818368	33	0.747113	0.77628	0.0373432	37	0.870383	35	0.804413	34	0.77661	0.817136	0.0481638	34	0.813203	35	0.844595	34	0.800188	0.819328	0.0228282
Q6DFW4	Nucleolar protein 58	Nop58	0	23.1343	9	9	60.305	8.34	8	0.184162	6	0.134953	7	0.157658	0.158924	0.0246291	8	0.179614	7	0.159127	9	0.203758	0.180833	0.0223405	8	0.188191	6	0.137899	5	0.114207	0.146766	0.0377804	8	0.191342	7	0.168919	7	0.164745	0.175002	0.0143039
Q8BFY9	Transportin-1	Tnpo1	0	14.1425	10	10	102.291	4.98	5	0.115101	7	0.157445	5	0.112613	0.128386	0.0251963									8	0.188191	6	0.137899	5	0.114207	0.146766	0.0377804	5	0.119589	6	0.144788	5	0.117675	0.12735	0.0151314
Q3U8W9	Putative uncharacterized protein	Hnrnpr	0	19.6203	11	5	70.834	8.13									7	0.157162	5	0.113662	5	0.113199	0.128008	0.0252495	5	0.117619	8	0.183866	8	0.182732	0.161406	0.0379243	7	0.167424	7	0.168919	6	0.14121	0.159184	0.0155843
P80315	T-complex protein 1 subunit delta	Cct4	0	57.6994	24	23	58.03	8.02	16	0.368324	18	0.404858	18	0.405405	0.392863	0.0212527	17	0.381679	21	0.477381	18	0.407516	0.422192	0.0495101	19	0.446954	16	0.367732	19	0.433988	0.416224	0.0424935	19	0.454437	18	0.434363	18	0.423629	0.437476	0.015638
P30416	Peptidyl-prolyl cis-trans isomerase FKBP4	Fkbp4	0	53.7118	19	19	51.54	5.72	9	0.207182	9	0.202429	8	0.18018	0.196597	0.0144148	7	0.157162	9	0.204592	11	0.249038	0.203597	0.0459459	5	0.117619	7	0.160883	10	0.228415	0.168972	0.055839	7	0.167424	6	0.144788	7	0.164745	0.158985	0.0123684
Q6S385	Plectin 10	Plec	0	16.7033	59	59	517.809	5.77	17	0.391344	21	0.472335	20	0.45045	0.438043	0.0418965	18	0.404131	16	0.363719	14	0.316957	0.361602	0.0436255	20	0.470478	22	0.505631	15	0.342622	0.439577	0.0857852	19	0.454437	18	0.434363	18	0.423629	0.437476	0.015638
Q58EW0	60S ribosomal protein L18	Rpl18	0	37.234	6	6	21.631	11.78	6	0.138122	6	0.134953	6	0.135135	0.13607	0.00177919	6	0.13471	6	0.136395	5	0.113199	0.128101	0.0129332									5	0.119589	6	0.144788	6	0.14121	0.135195	0.0136337
Q922Q8	Leucine-rich repeat-containing protein 59	Lrrc59	0	41.0423	9	9	34.856	9.52	6	0.138122	9	0.202429	6	0.135135	0.158562	0.0380194	5	0.112259	5	0.113662	6	0.135839	0.120587	0.0132275									6	0.143506	5	0.120656	5	0.117675	0.127279	0.014132
F6ZFU0	Elongation factor 1-delta (Fragment)	Eef1d	0	23.3696	9	1	61.354	7.39	9	0.207182	5	0.112461	6	0.135135	0.151593	0.049459	7	0.157162	7	0.159127	6	0.135839	0.150709	0.0129157									5	0.119589	6	0.144788	6	0.14121	0.135195	0.0136337
Q3TJG6	Putative uncharacterized protein	Ptges3	0	41.875	6	6	18.735	4.55									6	0.13471	5	0.113662	6	0.135839	0.12807	0.0124907									5	0.119589	6	0.144788	5	0.117675	0.12735	0.0151314
Q8BMK4	Cytoskeleton-associated protein 4	Ckap4	0	19.4783	9	9	63.654	5.64									6	0.13471	6	0.136395	5	0.113199	0.128101	0.0129332									6	0.143506	5	0.120656	6	0.14121	0.135124	0.012582
P62717	60S ribosomal protein L18a	Rpl18a	0	39.2045	7	7	20.719	10.71	6	0.138122	6	0.134953	6	0.135135	0.13607	0.00177919	7	0.157162	7	0.159127	5	0.113199	0.143163	0.0259679									5	0.119589	6	0.144788	5	0.117675	0.12735	0.0151314
Q3TUI9	Proteasome subunit alpha type	Psma5	0	50.6224	8	8	26.394	4.86									5	0.112259	7	0.159127	5	0.113199	0.128195	0.0267922									6	0.143506	6	0.144788	7	0.164745	0.151013	0.0119093
P54116	Erythrocyte band 7 integral membrane protein	Stom	0	33.0986	7	7	31.355	6.93	5	0.115101	5	0.112461	5	0.112613	0.113392	0.00148266																	5	0.119589	5	0.120656	6	0.14121	0.127152	0.0121864
P97371	Proteasome activator complex subunit 1	Psme1	0	52.6104	12	12	28.655	5.97	8	0.184162	6	0.134953	5	0.112613	0.143909	0.0366059																	6	0.143506	6	0.144788	7	0.164745	0.151013	0.0119093
J3KMQ2	Protein Gm5422	Gm5422	0	18.0509	11	1	100.099	5.5																									8	0.191342	8	0.19305	7	0.164745	0.183046	0.015872
Q7TMB8	Cytoplasmic FMR1-interacting protein 1	Cyfip1	0	13.2482	15	15	145.148	6.9																									6	0.143506	6	0.144788	7	0.164745	0.151013	0.0119093
Q8BNW9	Kelch repeat and BTB domain-containing protein 11	Kbtbd11	0	17.5355	9	9	67.904	5.39																									6	0.143506	5	0.120656	5	0.117675	0.127279	0.014132
P17742	Peptidyl-prolyl cis-trans isomerase A	Ppia	0	59.7561	11	9	17.96	7.9	10	0.230203	10	0.224921	11	0.247748	0.234291	0.0119497	10	0.224517	11	0.250057	9	0.203758	0.226111	0.0231904	10	0.235239	10	0.229832	10	0.228415	0.231162	0.00360107	10	0.239177	9	0.217181	11	0.258884	0.238414	0.020862
Q9JMH6	Thioredoxin reductase 1, cytoplasmic	Txnrd1	0	24.1436	9	8	67.042	7.44																	6	0.141143	6	0.137899	6	0.137049	0.138697	0.00216064	7	0.167424	5	0.120656	6	0.14121	0.143097	0.0234409
P18760	Cofilin-1	Cfl1	0	59.6386	11	10	18.548	8.09	10	0.230203	8	0.179937	9	0.202703	0.204281	0.0251699	10	0.224517	10	0.227324	10	0.226398	0.22608	0.00143033	9	0.211715	9	0.206849	10	0.228415	0.21566	0.0113111	9	0.21526	10	0.241313	11	0.258884	0.238486	0.0219495
P35700	Peroxiredoxin-1	Prdx1	0	68.3417	12	10	22.162	8.12	10	0.230203	11	0.247413	12	0.27027	0.249295	0.0201	12	0.269421	12	0.272789	12	0.271678	0.271296	0.0017164	12	0.282287	12	0.275799	11	0.251256	0.26978	0.0163671	12	0.287013	11	0.265444	10	0.235349	0.262602	0.0259486
P51881	ADP/ATP translocase 2	Slc25a5	0	45.6376	13	6	32.91	9.73	13	0.299263	13	0.292398	13	0.292793	0.294818	0.00385491	13	0.291872	12	0.272789	12	0.271678	0.27878	0.0113522	12	0.282287	13	0.298782	13	0.296939	0.292669	0.00903876	11	0.263095	13	0.313707	12	0.282419	0.286407	0.0255403
P47962	60S ribosomal protein L5	Rpl5	0	38.3838	9	9	34.379	9.77	8	0.184162	9	0.202429	8	0.18018	0.188924	0.0118642	9	0.202066	9	0.204592	8	0.181118	0.195925	0.0128852	8	0.188191	9	0.206849	8	0.182732	0.192591	0.0126462	7	0.167424	9	0.217181	8	0.18828	0.190962	0.0249869
P63101	14-3-3 protein zeta/delta	Ywhaz	0	56.7347	12	8	27.754	4.79	8	0.184162	10	0.224921	10	0.225225	0.211436	0.0236206	10	0.224517	11	0.250057	10	0.226398	0.233657	0.0142334	10	0.235239	11	0.252815	10	0.228415	0.238823	0.012589	10	0.239177	11	0.265444	9	0.211815	0.238812	0.0268166
Q04447	Creatine kinase B-type	Ckb	0	50.1312	11	11	42.686	5.67	9	0.207182	8	0.179937	9	0.202703	0.196607	0.0146096	8	0.179614	7	0.159127	8	0.181118	0.173286	0.0122854	10	0.235239	9	0.206849	10	0.228415	0.223501	0.0148191	10	0.239177	8	0.19305	9	0.211815	0.214681	0.0231967
Q3US29	Putative uncharacterized protein	Fdps	0	32.8612	10	10	40.484	5.82	7	0.161142	8	0.179937	9	0.202703	0.181261	0.020812	7	0.157162	7	0.159127	8	0.181118	0.165803	0.0133003	8	0.188191	9	0.206849	9	0.205573	0.200204	0.0104235	8	0.191342	7	0.168919	9	0.211815	0.190692	0.0214552
P47911	60S ribosomal protein L6	Rpl6	0	36.4865	12	12	33.489	10.7	8	0.184162	11	0.247413	9	0.202703	0.211426	0.0325155	7	0.157162	8	0.18186	9	0.203758	0.180927	0.0233121	8	0.188191	9	0.206849	8	0.182732	0.192591	0.0126462	10	0.239177	8	0.19305	9	0.211815	0.214681	0.0231967
O88569	Heterogeneous nuclear ribonucleoproteins A2/B1	Hnrnpa2b1	0	42.7762	15	13	37.38	8.95	13	0.299263	14	0.31489	13	0.292793	0.302315	0.0113602	11	0.246969	13	0.295522	13	0.294317	0.278936	0.0276908	12	0.282287	13	0.298782	13	0.296939	0.292669	0.00903876	13	0.31093	14	0.337838	12	0.282419	0.310396	0.0277131
Q3V117	ATP-citrate synthase	Acly	0	17.4387	15	15	120.718	7.44	5	0.115101	7	0.157445	10	0.225225	0.165924	0.0555494	7	0.157162	7	0.159127	10	0.226398	0.180896	0.0394184	8	0.188191	8	0.183866	9	0.205573	0.192543	0.0114896	8	0.191342	9	0.217181	10	0.235349	0.214624	0.022115
Q9Z1N5	Spliceosome RNA helicase Ddx39b	Ddx39b	0	51.6355	16	9	49.004	5.67	12	0.276243	13	0.292398	12	0.27027	0.279637	0.0114475	13	0.291872	15	0.340987	11	0.249038	0.293966	0.0460101	14	0.329334	13	0.298782	14	0.319781	0.315966	0.0156294	10	0.239177	11	0.265444	12	0.282419	0.262347	0.0217868
Q3UXQ6	40S ribosomal protein S4	Rps4x	0	52.8517	15	15	29.545	10.15	12	0.276243	9	0.202429	12	0.27027	0.249648	0.0410012	10	0.224517	12	0.272789	15	0.339597	0.278968	0.0577881	13	0.30581	14	0.321765	13	0.296939	0.308172	0.0125802	14	0.334848	12	0.289575	13	0.305954	0.310126	0.0229229
Q561N5	40S ribosomal protein S18	Rps18	0	52.6316	10	10	17.708	10.99	8	0.184162	9	0.202429	9	0.202703	0.196431	0.0106264	9	0.202066	8	0.18186	9	0.203758	0.195894	0.012184	7	0.164667	8	0.183866	8	0.182732	0.177088	0.0107719	9	0.21526	10	0.241313	8	0.18828	0.214951	0.0265179
Q80Y52	Heat shock protein 90, alpha (Cytosolic), class A member 1	Hsp90aa1	0	50.6139	38	21	84.735	5.01	31	0.713628	32	0.719748	32	0.720721	0.718032	0.00384509	31	0.696004	32	0.727438	31	0.701834	0.708425	0.0167217	32	0.752764	33	0.758446	33	0.753769	0.754993	0.00303251	31	0.741449	32	0.772201	30	0.706048	0.7399	0.0331034
Q6ZQ61	MCG121979, isoform CRA_c (Fragment)	Matr3	0	17.1362	11	11	95.219	6.27									7	0.157162	7	0.159127	8	0.181118	0.165803	0.0133003	7	0.164667	7	0.160883	6	0.137049	0.1542	0.0149729	7	0.167424	5	0.120656	6	0.14121	0.143097	0.0234409
Q3U8X1	Eukaryotic translation initiation factor 3 subunit F	Eif3f	0	36.5651	10	10	37.964	5.58	7	0.161142	7	0.157445	6	0.135135	0.151241	0.0140697	6	0.13471	7	0.159127	8	0.181118	0.158319	0.0232146	7	0.164667	8	0.183866	8	0.182732	0.177088	0.0107719	6	0.143506	7	0.168919	8	0.18828	0.166902	0.0224547
Q3TIP0	Putative uncharacterized protein	Psmd2	0	20.9251	13	3	100.155	5.2	7	0.161142	6	0.134953	12	0.27027	0.188788	0.0717701	8	0.179614	6	0.136395	5	0.113199	0.143069	0.0337067	5	0.117619	5	0.114916	6	0.137049	0.123195	0.0120739	9	0.21526	10	0.241313	8	0.18828	0.214951	0.0265179
F8WH01	Protein arginine N-methyltransferase 1	Prmt1	0	31.9559	9	1	41.242	5.4	5	0.115101	5	0.112461	6	0.135135	0.120899	0.0123993									6	0.141143	6	0.137899	5	0.114207	0.131083	0.0147047	8	0.191342	7	0.168919	6	0.14121	0.167157	0.0251125
Q3TG75	Ornithine aminotransferase, isoform CRA_b	Oat	0	35.5353	11	11	48.324	6.62	6	0.138122	5	0.112461	5	0.112613	0.121065	0.0147717	6	0.13471	6	0.136395	6	0.135839	0.135648	0.0008582	6	0.141143	7	0.160883	8	0.182732	0.161586	0.0208032	6	0.143506	7	0.168919	5	0.117675	0.143367	0.0256224
Q3TQP7	Putative uncharacterized protein	Acat1	0	41.0377	11	11	44.773	8.35	5	0.115101	6	0.134953	5	0.112613	0.120889	0.0122431	7	0.157162	7	0.159127	7	0.158479	0.158256	0.00100123	6	0.141143	7	0.160883	8	0.182732	0.161586	0.0208032	6	0.143506	5	0.120656	7	0.164745	0.142969	0.022049
P21550	Beta-enolase	Eno3	0	34.5622	11	5	46.995	7.18	6	0.138122	7	0.157445	7	0.157658	0.151075	0.0112183	6	0.13471	6	0.136395	7	0.158479	0.143195	0.0132632	9	0.211715	7	0.160883	8	0.182732	0.18511	0.0254995	8	0.191342	7	0.168919	9	0.211815	0.190692	0.0214552
Q3U0V1	Far upstream element-binding protein 2	Khsrp	0	20.1872	13	12	76.728	7.33	11	0.253223	10	0.224921	10	0.225225	0.234456	0.0162529	9	0.202066	10	0.227324	11	0.249038	0.226143	0.0235084	7	0.164667	9	0.206849	8	0.182732	0.184749	0.0211632	9	0.21526	10	0.241313	8	0.18828	0.214951	0.0265179
Q99LC5	Electron transfer flavoprotein subunit alpha, mitochondrial	Etfa	0	42.3423	10	10	34.988	8.38	6	0.138122	7	0.157445	7	0.157658	0.151075	0.0112183	7	0.157162	6	0.136395	5	0.113199	0.135585	0.0219927	7	0.164667	6	0.137899	8	0.182732	0.161766	0.0225566	9	0.21526	8	0.19305	7	0.164745	0.191018	0.0253187
Q1MWP9	EH-domain containing 4 (Fragment)	Ehd4	0	31.9853	15	14	61.774	6.76	8	0.184162	6	0.134953	6	0.135135	0.151417	0.0283585	6	0.13471	8	0.18186	6	0.135839	0.150803	0.0269017	7	0.164667	8	0.183866	6	0.137049	0.161861	0.0235343	8	0.191342	6	0.144788	7	0.164745	0.166958	0.0233559
Q3TK29	Putative uncharacterized protein	Trap1	0	30.17	17	16	80.145	6.68	7	0.161142	9	0.202429	9	0.202703	0.188758	0.0239166	12	0.269421	13	0.295522	15	0.339597	0.301513	0.0354697	10	0.235239	11	0.252815	9	0.205573	0.231209	0.0238775	10	0.239177	12	0.289575	11	0.258884	0.262546	0.0253977
P68040	Guanine nucleotide-binding protein subunit beta-2-like 1	Gnb2l1	0	75.3943	17	17	35.055	7.69	13	0.299263	16	0.359874	13	0.292793	0.31731	0.0370032	14	0.314324	15	0.340987	17	0.384877	0.346729	0.035625	15	0.352858	13	0.298782	14	0.319781	0.323807	0.027262	13	0.31093	14	0.337838	15	0.353024	0.333931	0.0213172
J3QN31	Adenylosuccinate synthetase isozyme 1	Adssl1	0	25.2083	9	9	52.746	8.19																	7	0.164667	6	0.137899	8	0.182732	0.161766	0.0225566	6	0.143506	5	0.120656	7	0.164745	0.142969	0.022049
Q8R509	Polypirimidine tract binding protein	Ptbp1	0	29.9242	12	1	56.718	9.17	10	0.230203	8	0.179937	11	0.247748	0.219296	0.0351965	10	0.224517	9	0.204592	9	0.203758	0.210956	0.011752	8	0.188191	10	0.229832	8	0.182732	0.200252	0.0257625	9	0.21526	8	0.19305	10	0.235349	0.214553	0.0211585
O35381	Acidic leucine-rich nuclear phosphoprotein 32 family member A	Anp32a	0	29.5547	8	5	28.52	4.07	6	0.138122	6	0.134953	7	0.157658	0.143577	0.0122964	5	0.112259	6	0.136395	7	0.158479	0.135711	0.0231176	6	0.141143	8	0.183866	6	0.137049	0.154019	0.0259287	6	0.143506	5	0.120656	7	0.164745	0.142969	0.022049
Q9EPL8	Importin-7	Ipo7	0	16.5703	13	13	119.41	4.82	6	0.138122	7	0.157445	6	0.135135	0.143567	0.0121108	9	0.202066	5	0.113662	8	0.181118	0.165615	0.0461957	9	0.211715	7	0.160883	7	0.15989	0.177496	0.0296386	6	0.143506	7	0.168919	8	0.18828	0.166902	0.0224547
P67778	Prohibitin	Phb	0	68.3824	15	15	29.802	5.76	8	0.184162	9	0.202429	9	0.202703	0.196431	0.0106264	10	0.224517	10	0.227324	10	0.226398	0.22608	0.00143033	9	0.211715	11	0.252815	9	0.205573	0.223368	0.0256865	8	0.191342	10	0.241313	9	0.211815	0.214823	0.025121
Q3THU8	Putative uncharacterized protein	Slc25a3	0	42.0168	13	13	39.587	9.19	10	0.230203	11	0.247413	9	0.202703	0.226773	0.0225518	10	0.224517	11	0.250057	10	0.226398	0.233657	0.0142334	9	0.211715	9	0.206849	11	0.251256	0.223273	0.0243557	11	0.263095	10	0.241313	9	0.211815	0.238741	0.0257368
Q3TXE5	Putative uncharacterized protein	Canx	0	27.4112	14	14	67.217	4.65	10	0.230203	11	0.247413	11	0.247748	0.241788	0.0100346	10	0.224517	10	0.227324	12	0.271678	0.241173	0.0264549	9	0.211715	11	0.252815	9	0.205573	0.223368	0.0256865	11	0.263095	9	0.217181	10	0.235349	0.238542	0.0231226
P25444	40S ribosomal protein S2	Rps2	0	49.4881	13	13	31.212	10.24	10	0.230203	10	0.224921	11	0.247748	0.234291	0.0119497	10	0.224517	11	0.250057	8	0.181118	0.218564	0.0348526	9	0.211715	11	0.252815	9	0.205573	0.223368	0.0256865	9	0.21526	11	0.265444	10	0.235349	0.238684	0.0252579
P08030	Adenine phosphoribosyltransferase	Aprt	0	73.8889	9	9	19.712	6.79	6	0.138122	7	0.157445	6	0.135135	0.143567	0.0121108									7	0.164667	5	0.114916	7	0.15989	0.146491	0.0274489	7	0.167424	5	0.120656	6	0.14121	0.143097	0.0234409
Q3UD06	ATP synthase subunit gamma	Atp5c1	0	29.5302	8	8	32.865	9.01																	5	0.117619	7	0.160883	5	0.114207	0.130903	0.0260189	6	0.143506	7	0.168919	8	0.18828	0.166902	0.0224547
A2A7S7	Tyrosine--tRNA ligase	Yars	0	31.5603	15	15	62.962	8.44	9	0.207182	9	0.202429	10	0.225225	0.211612	0.0120264	9	0.202066	9	0.204592	8	0.181118	0.195925	0.0128852	5	0.117619	7	0.160883	8	0.182732	0.153745	0.0331379	7	0.167424	8	0.19305	9	0.211815	0.190763	0.0222835
Q9QZE5	Coatomer subunit gamma-1	Copg1	0	20.7094	13	12	97.45	5.35									8	0.179614	6	0.136395	7	0.158479	0.158162	0.0216113	6	0.141143	7	0.160883	9	0.205573	0.1692	0.0330104	6	0.143506	7	0.168919	8	0.18828	0.166902	0.0224547
B2RSV4	Splicing factor 3b, subunit 3	Sf3b3	0	16.023	16	16	135.465	5.26	6	0.138122	8	0.179937	7	0.157658	0.158572	0.0209227	5	0.112259	5	0.113662	9	0.203758	0.143226	0.0524268	9	0.211715	10	0.229832	7	0.15989	0.200479	0.0362994	9	0.21526	8	0.19305	10	0.235349	0.214553	0.0211585
Q9CZU5	Putative uncharacterized protein	Farsb	0	32.7674	15	15	65.595	7.11	5	0.115101	7	0.157445	7	0.157658	0.143401	0.0245087	9	0.202066	5	0.113662	5	0.113199	0.142976	0.0511739	9	0.211715	6	0.137899	8	0.182732	0.177449	0.0371903	7	0.167424	9	0.217181	8	0.18828	0.190962	0.0249869
P07356	Annexin A2	Anxa2	0	52.8024	17	17	38.652	7.69	12	0.276243	12	0.269906	11	0.247748	0.264632	0.0149617	13	0.291872	12	0.272789	13	0.294317	0.286326	0.011787	15	0.352858	14	0.321765	17	0.388305	0.354309	0.0332938	14	0.334848	12	0.289575	13	0.305954	0.310126	0.0229229
Q3UAG2	6-phosphogluconate dehydrogenase, decarboxylating	Pgd	0	46.5839	16	16	53.212	7.23	13	0.299263	13	0.292398	12	0.27027	0.28731	0.0151512	12	0.269421	12	0.272789	12	0.271678	0.271296	0.0017164	10	0.235239	13	0.298782	11	0.251256	0.261759	0.0330479	12	0.287013	13	0.313707	11	0.258884	0.286535	0.0274142
P26443	Glutamate dehydrogenase 1, mitochondrial	Glud1	0	37.0968	16	16	61.298	8	8	0.184162	10	0.224921	8	0.18018	0.196421	0.024762	9	0.202066	12	0.272789	10	0.226398	0.233751	0.0359306	8	0.188191	11	0.252815	10	0.228415	0.22314	0.0326335	8	0.191342	9	0.217181	10	0.235349	0.214624	0.022115
Q9DCY1	Peptidyl-prolyl cis-trans isomerase	Ppib	0	46.2963	9	9	23.699	9.55	7	0.161142	6	0.134953	6	0.135135	0.143743	0.0150679	6	0.13471	5	0.113662	7	0.158479	0.135617	0.022422	5	0.117619	5	0.114916	8	0.182732	0.138422	0.0383969	6	0.143506	8	0.19305	7	0.164745	0.1671	0.0248558
Q8K2B3	Succinate dehydrogenase [ubiquinone] flavoprotein subunit, mitochondrial	Sdha	0	43.3735	18	18	72.539	7.37	13	0.299263	13	0.292398	9	0.202703	0.264788	0.0538768	13	0.291872	11	0.250057	11	0.249038	0.263656	0.0244418	11	0.258763	15	0.344748	13	0.296939	0.30015	0.0430827	12	0.287013	11	0.265444	10	0.235349	0.262602	0.0259486
Q6ZQK2	MKIAA0051 protein (Fragment)	Iqgap1	0	32.4212	40	2	191.193	6.57	27	0.621547	32	0.719748	29	0.653153	0.664816	0.0501287	25	0.561293	28	0.636508	28	0.633914	0.610572	0.0426964	22	0.517525	24	0.551597	26	0.593878	0.554334	0.0382501	25	0.597943	24	0.579151	23	0.541304	0.572799	0.0288489
P70168	Importin subunit beta-1	Kpnb1	0	39.3836	24	24	97.122	4.78	14	0.322284	15	0.337382	15	0.337838	0.332501	0.00885156	10	0.224517	15	0.340987	12	0.271678	0.27906	0.0585846	13	0.30581	12	0.275799	16	0.365464	0.315691	0.0456418	12	0.287013	13	0.313707	11	0.258884	0.286535	0.0274142
P51150	Ras-related protein Rab-7a	Rab7a	0	60.3865	11	11	23.475	6.7	9	0.207182	8	0.179937	7	0.157658	0.181592	0.0248038	8	0.179614	9	0.204592	7	0.158479	0.180895	0.0230833	6	0.141143	10	0.229832	7	0.15989	0.176955	0.0467423	7	0.167424	9	0.217181	8	0.18828	0.190962	0.0249869
Q3THB4	L-lactate dehydrogenase	Ldha	0	79.2169	22	2	36.476	7.43	16	0.368324	18	0.404858	19	0.427928	0.40037	0.0300543	16	0.359228	17	0.386451	18	0.407516	0.384399	0.0242097	21	0.494001	17	0.390715	20	0.45683	0.447182	0.0523148	19	0.454437	18	0.434363	20	0.470699	0.453166	0.0182013
Q80UW7	IQ motif containing GTPase activating protein 1	Iqgap1	0	32.6494	39	1	188.652	6.44	26	0.598527	32	0.719748	29	0.653153	0.657143	0.0607091	25	0.561293	28	0.636508	28	0.633914	0.610572	0.0426964	23	0.541049	23	0.528614	27	0.61672	0.562128	0.0476853	25	0.597943	23	0.555019	24	0.564839	0.5726	0.0224899
Q3U4U6	T-complex protein 1 subunit gamma	Cct3	0	54.1284	23	23	60.591	6.7	18	0.414365	15	0.337382	15	0.337838	0.363195	0.044315	18	0.404131	15	0.340987	15	0.339597	0.361572	0.0368642	14	0.329334	16	0.367732	19	0.433988	0.377018	0.0529413	17	0.406601	15	0.361969	16	0.376559	0.38171	0.0227575
Q6ZQ38	Cullin-associated NEDD8-dissociated protein 1	Cand1	0	24.065	23	23	136.245	5.78	12	0.276243	17	0.382366	13	0.292793	0.317134	0.0570955	14	0.314324	12	0.272789	9	0.203758	0.263624	0.0558499	12	0.282287	15	0.344748	10	0.228415	0.28515	0.0582196	14	0.334848	15	0.361969	16	0.376559	0.357792	0.0211669
Q3TQX5	ATP-dependent RNA helicase DDX3X	Ddx3x	0	33.5347	19	18	73.056	7.18	10	0.230203	10	0.224921	10	0.225225	0.226783	0.00296532	11	0.246969	13	0.295522	11	0.249038	0.263843	0.0274542	13	0.30581	8	0.183866	14	0.319781	0.269819	0.0747647	11	0.263095	12	0.289575	10	0.235349	0.262673	0.0271154
A1A4T2	Alpha glucosidase 2 alpha neutral subunit	Ganab	0	23.2919	18	18	109.335	6.15	8	0.184162	7	0.157445	10	0.225225	0.188944	0.0341423	11	0.246969	7	0.159127	7	0.158479	0.188192	0.0509038	7	0.164667	13	0.298782	7	0.15989	0.20778	0.0788463	7	0.167424	9	0.217181	8	0.18828	0.190962	0.0249869
Q8BX70	Vacuolar protein sorting-associated protein 13C	Vps13c	0	12.2199	33	33	419.824	6.81	19	0.437385	16	0.359874	17	0.382883	0.393381	0.0398075	13	0.291872	17	0.386451	18	0.407516	0.361947	0.0615933	8	0.188191	15	0.344748	11	0.251256	0.261399	0.0787699	14	0.334848	13	0.313707	15	0.353024	0.33386	0.0196775
Q9JMA1	Ubiquitin carboxyl-terminal hydrolase 14	Usp14	0	32.0487	11	11	55.966	5.24	6	0.138122	6	0.134953	6	0.135135	0.13607	0.00177919	6	0.13471	5	0.113662	5	0.113199	0.120524	0.0122881									7	0.167424	5	0.120656	6	0.14121	0.143097	0.0234409
B2RY15	Tln2 protein	Tln2	0	4.36664	10	1	271.476	5.57	8	0.184162	7	0.157445	9	0.202703	0.181437	0.0227517	8	0.179614	7	0.159127	8	0.181118	0.173286	0.0122854									7	0.167424	8	0.19305	6	0.14121	0.167228	0.0259208
E9Q455	Tropomyosin alpha-1 chain	Tpm1	0	25.498	7	2	28.731	4.79	7	0.161142	6	0.134953	6	0.135135	0.143743	0.0150679	5	0.112259	6	0.136395	7	0.158479	0.135711	0.0231176									5	0.119589	6	0.144788	7	0.164745	0.14304	0.0226287
Q8C243	Putative uncharacterized protein	Ctsd	0	32.3596	10	10	48.343	7.27	7	0.161142	6	0.134953	8	0.18018	0.158758	0.0227077	7	0.157162	8	0.18186	6	0.135839	0.158287	0.023031									5	0.119589	6	0.144788	7	0.164745	0.14304	0.0226287
Q3TEU8	Coronin	Coro1c	0	29.1139	11	11	53.074	6.79	7	0.161142	5	0.112461	5	0.112613	0.128738	0.0280623	7	0.157162	8	0.18186	6	0.135839	0.158287	0.023031									7	0.167424	6	0.144788	5	0.117675	0.143295	0.0249082
Q921F2	TAR DNA-binding protein 43	Tardbp	0	31.401	9	9	44.519	6.7	6	0.138122	5	0.112461	6	0.135135	0.128572	0.0140329	7	0.157162	7	0.159127	5	0.113199	0.143163	0.0259679									6	0.143506	8	0.19305	7	0.164745	0.1671	0.0248558
Q3TXD3	Putative uncharacterized protein	Vat1	0	31.5271	10	10	43.097	6.37	7	0.161142	6	0.134953	8	0.18018	0.158758	0.0227077	6	0.13471	8	0.18186	5	0.113199	0.143256	0.035119									6	0.143506	5	0.120656	7	0.164745	0.142969	0.022049
P30681	High mobility group protein B2	Hmgb2	0	36.6667	9	8	24.147	7.31	9	0.207182	9	0.202429	9	0.202703	0.204105	0.00266878	9	0.202066	9	0.204592	9	0.203758	0.203472	0.0012873	9	0.211715	9	0.206849	9	0.205573	0.208046	0.00324096	7	0.167424	9	0.217181	9	0.211815	0.198807	0.0273103
Q61093	Cytochrome b-245 heavy chain	Cybb	0	31.0526	16	16	65.262	7.72	8	0.184162	7	0.157445	11	0.247748	0.196452	0.0463888	8	0.179614	9	0.204592	7	0.158479	0.180895	0.0230833	9	0.211715	10	0.229832	10	0.228415	0.223321	0.0100758	8	0.191342	10	0.241313	8	0.18828	0.206978	0.0297741
Q9DB77	Cytochrome b-c1 complex subunit 2, mitochondrial	Uqcrc2	0	36.8653	12	12	48.205	9.25	10	0.230203	10	0.224921	10	0.225225	0.226783	0.00296532	9	0.202066	7	0.159127	9	0.203758	0.188317	0.0252933	10	0.235239	9	0.206849	9	0.205573	0.215887	0.0167712	10	0.239177	8	0.19305	8	0.18828	0.206836	0.02811
P62137	Serine/threonine-protein phosphatase PP1-alpha catalytic subunit	Ppp1ca	0	46.9697	12	3	37.516	6.33	8	0.184162	7	0.157445	8	0.18018	0.173929	0.0144139	7	0.157162	9	0.204592	7	0.158479	0.173411	0.0270116	9	0.211715	10	0.229832	10	0.228415	0.223321	0.0100758	9	0.21526	9	0.217181	7	0.164745	0.199062	0.0297351
Q8VCE0	Sodium/potassium-transporting ATPase subunit alpha	Atp1a3	0	19.1833	15	4	115.894	5.64	8	0.184162	8	0.179937	10	0.225225	0.196441	0.0250168	8	0.179614	11	0.250057	10	0.226398	0.21869	0.0358486	9	0.211715	10	0.229832	9	0.205573	0.215707	0.0126125	9	0.21526	7	0.168919	9	0.211815	0.198664	0.0258178
P00493	Hypoxanthine-guanine phosphoribosyltransferase	Hprt1	0	63.3028	10	10	24.555	6.68									6	0.13471	6	0.136395	6	0.135839	0.135648	0.0008582	7	0.164667	7	0.160883	6	0.137049	0.1542	0.0149729	8	0.191342	8	0.19305	6	0.14121	0.175201	0.0294493
Q66JR7	Pgm2 protein (Fragment)	Pgm2	0	20.678	10	10	64.118	6.76																	6	0.141143	7	0.160883	6	0.137049	0.146358	0.0127439	8	0.191342	8	0.19305	6	0.14121	0.175201	0.0294493
Q3TF87	Putative uncharacterized protein	Dars	0	27.3453	13	1	57.067	6.49	7	0.161142	8	0.179937	7	0.157658	0.166245	0.0119845	6	0.13471	8	0.18186	7	0.158479	0.158349	0.0235748	6	0.141143	7	0.160883	8	0.182732	0.161586	0.0208032	7	0.167424	9	0.217181	7	0.164745	0.183117	0.0295313
Q8BK18	Putative uncharacterized protein	Dars	0	27.3453	13	1	57.111	6.61	7	0.161142	8	0.179937	7	0.157658	0.166245	0.0119845	6	0.13471	8	0.18186	7	0.158479	0.158349	0.0235748	6	0.141143	7	0.160883	8	0.182732	0.161586	0.0208032	7	0.167424	9	0.217181	7	0.164745	0.183117	0.0295313
Q9CVB6	Actin-related protein 2/3 complex subunit 2	Arpc2	0	39.6667	10	10	34.336	7.36	9	0.207182	8	0.179937	8	0.18018	0.1891	0.0156604									5	0.117619	7	0.160883	7	0.15989	0.146131	0.0246966	8	0.191342	6	0.144788	6	0.14121	0.159113	0.0279682
F8WHL2	Coatomer subunit alpha	Copa	0	21.7356	20	20	139.321	7.58	6	0.138122	8	0.179937	7	0.157658	0.158572	0.0209227	6	0.13471	9	0.204592	9	0.203758	0.18102	0.0401076	8	0.188191	10	0.229832	10	0.228415	0.215479	0.023643	8	0.191342	10	0.241313	8	0.18828	0.206978	0.0297741
Q3UWW9	Putative uncharacterized protein	Psmd11	0	36.2559	13	13	47.335	6.48	7	0.161142	9	0.202429	8	0.18018	0.18125	0.0206645	6	0.13471	8	0.18186	7	0.158479	0.158349	0.0235748	6	0.141143	9	0.206849	9	0.205573	0.184522	0.0375724	9	0.21526	9	0.217181	7	0.164745	0.199062	0.0297351
P50516	V-type proton ATPase catalytic subunit A	Atp6v1a	0	32.4149	15	15	68.283	5.58	9	0.207182	9	0.202429	10	0.225225	0.211612	0.0120264	9	0.202066	8	0.18186	10	0.226398	0.203441	0.0223011	9	0.211715	9	0.206849	13	0.296939	0.238501	0.0506674	7	0.167424	7	0.168919	9	0.211815	0.182719	0.0252084
Q3TJ01	tRNA-splicing ligase RtcB homolog	Rtcb	0	29.1089	11	11	55.218	7.23	5	0.115101	6	0.134953	5	0.112613	0.120889	0.0122431																	8	0.191342	6	0.144788	6	0.14121	0.159113	0.0279682
P63017	Heat shock cognate 71 kDa protein	Hspa8	0	55.418	30	26	70.827	5.52	28	0.644567	28	0.62978	28	0.630631	0.634992	0.00830288	29	0.6511	28	0.636508	29	0.656554	0.648054	0.0103643	28	0.658669	28	0.64353	28	0.639561	0.647253	0.010083	26	0.621861	28	0.675676	26	0.611909	0.636482	0.0343058
Q99K87	Serine hydroxymethyltransferase	Shmt2	0	65.873	24	23	55.726	8.46	18	0.414365	19	0.42735	18	0.405405	0.415707	0.0110339	20	0.449035	19	0.431916	16	0.362237	0.414396	0.0459749	19	0.446954	18	0.413698	17	0.388305	0.416319	0.029412	19	0.454437	17	0.410232	19	0.447164	0.437277	0.023703
P20152	Vimentin	Vim	0	67.5966	33	3	53.655	5.12	27	0.621547	23	0.517319	28	0.630631	0.589832	0.0629623	27	0.606197	26	0.591043	31	0.701834	0.633025	0.0600702	30	0.705716	28	0.64353	28	0.639561	0.662936	0.0371019	28	0.669696	26	0.627413	26	0.611909	0.636339	0.02991
Q3V0Z8	Putative uncharacterized protein (Fragment)	Ddx5	0	35.5072	22	16	76.71	8.6	17	0.391344	19	0.42735	17	0.382883	0.400526	0.0236128	17	0.381679	15	0.340987	17	0.384877	0.369181	0.0244692	18	0.42343	21	0.482648	18	0.411147	0.439075	0.0382318	15	0.358766	17	0.410232	17	0.400094	0.389697	0.0272627
P45376	Aldose reductase	Akr1b1	0	59.8101	16	15	35.709	7.18	14	0.322284	16	0.359874	15	0.337838	0.339998	0.0188881	14	0.314324	14	0.318254	14	0.316957	0.316512	0.00200247	14	0.329334	15	0.344748	15	0.342622	0.338902	0.00835347	14	0.334848	14	0.337838	16	0.376559	0.349748	0.0232669
Q6ZWN5	40S ribosomal protein S9	Rps9	0	47.9381	12	12	22.578	10.65	6	0.138122	9	0.202429	10	0.225225	0.188592	0.0451704	11	0.246969	10	0.227324	10	0.226398	0.233564	0.0116185	11	0.258763	10	0.229832	11	0.251256	0.246617	0.0150128	11	0.263095	9	0.217181	9	0.211815	0.230697	0.0281855
A8IP69	14-3-3 protein gamma	Ywhag	0	57.8947	13	7	28.285	4.89	10	0.230203	11	0.247413	11	0.247748	0.241788	0.0100346	10	0.224517	13	0.295522	11	0.249038	0.256359	0.0360639	10	0.235239	11	0.252815	11	0.251256	0.246437	0.00972909	11	0.263095	13	0.313707	11	0.258884	0.278562	0.0305088
Q9CZU6	Citrate synthase, mitochondrial	Cs	0	41.1638	14	14	51.703	8.57	10	0.230203	9	0.202429	11	0.247748	0.226793	0.0228509	13	0.291872	11	0.250057	9	0.203758	0.248563	0.0440761	10	0.235239	9	0.206849	10	0.228415	0.223501	0.0148191	9	0.21526	11	0.265444	11	0.258884	0.246529	0.0272783
Q3U741	DEAD (Asp-Glu-Ala-Asp) box polypeptide 17, isoform CRA_a	Ddx17	0	29.1411	17	11	72.539	8.68	12	0.276243	14	0.31489	11	0.247748	0.279627	0.0336987	12	0.269421	9	0.204592	14	0.316957	0.263657	0.056404	11	0.258763	12	0.275799	10	0.228415	0.254325	0.0240016	10	0.239177	10	0.241313	12	0.282419	0.254303	0.0243728
Q3TGW0	Putative uncharacterized protein	Actr3	0	48.0861	15	15	47.346	5.92	11	0.253223	10	0.224921	12	0.27027	0.249471	0.0229061	10	0.224517	11	0.250057	11	0.249038	0.241204	0.0144601	13	0.30581	10	0.229832	12	0.274098	0.269913	0.0381615	10	0.239177	10	0.241313	12	0.282419	0.254303	0.0243728
Q7TMK9	Heterogeneous nuclear ribonucleoprotein Q	Syncrip	0	28.5714	15	9	69.59	8.59	8	0.184162	12	0.269906	8	0.18018	0.211416	0.0506926	11	0.246969	10	0.227324	9	0.203758	0.226017	0.021635	8	0.188191	11	0.252815	10	0.228415	0.22314	0.0326335	9	0.21526	11	0.265444	11	0.258884	0.246529	0.0272783
Q6PCP0	DEAD (Asp-Glu-Ala-Asp) box polypeptide 21	Ddx21	0	30.5523	21	21	93.474	9.09	9	0.207182	7	0.157445	9	0.202703	0.18911	0.0275141	15	0.336776	11	0.250057	12	0.271678	0.28617	0.0451395	11	0.258763	10	0.229832	13	0.296939	0.261845	0.0336595	9	0.21526	9	0.217181	11	0.258884	0.230442	0.0246508
Q922F4	Tubulin beta-6 chain	Tubb6	0	47.2036	17	10	50.058	4.89	8	0.184162	11	0.247413	9	0.202703	0.211426	0.0325155	8	0.179614	8	0.18186	9	0.203758	0.188411	0.0133388	12	0.282287	9	0.206849	13	0.296939	0.262025	0.0483421	15	0.358766	13	0.313707	13	0.305954	0.326142	0.0285175
P62196	26S protease regulatory subunit 8	Psmc5	0	31.0345	10	9	45.597	7.55	7	0.161142	6	0.134953	5	0.112613	0.136236	0.02429									7	0.164667	7	0.160883	8	0.182732	0.169427	0.0116765	7	0.167424	5	0.120656	5	0.117675	0.135252	0.0279019
P13020	Gelsolin	Gsn	0	18.9744	10	10	85.888	6.18																	6	0.141143	6	0.137899	7	0.15989	0.146311	0.0118714	5	0.119589	5	0.120656	7	0.164745	0.134997	0.0257681
Q91VC3	Eukaryotic initiation factor 4A-III	Eif4a3	0	29.1971	12	9	46.81	6.73																	6	0.141143	5	0.114916	6	0.137049	0.131036	0.0141096	7	0.167424	5	0.120656	5	0.117675	0.135252	0.0279019
G3UXL2	Protein Prps1l3	Prps1l3	0	36.478	9	3	34.802	6.98																									7	0.167424	5	0.120656	7	0.164745	0.150942	0.0262621
Q8QZY1	Eukaryotic translation initiation factor 3 subunit L	Eif3l	0	22.3404	11	11	66.57	6.44																									5	0.119589	7	0.168919	5	0.117675	0.135394	0.0290491
P08752	Guanine nucleotide-binding protein G(i) subunit alpha-2	Gnai2	0	53.8028	14	9	40.463	5.45	7	0.161142	7	0.157445	7	0.157658	0.158748	0.00207572	9	0.202066	8	0.18186	9	0.203758	0.195894	0.012184	10	0.235239	10	0.229832	11	0.251256	0.238776	0.0111414	8	0.191342	10	0.241313	10	0.235349	0.222668	0.0272927
P14148	60S ribosomal protein L7	Rpl7	0	44.8148	13	12	31.4	10.89	11	0.253223	12	0.269906	12	0.27027	0.264466	0.00973876	10	0.224517	10	0.227324	12	0.271678	0.241173	0.0264549	11	0.258763	11	0.252815	12	0.274098	0.261892	0.0109808	10	0.239177	10	0.241313	8	0.18828	0.222923	0.0300212
Q3TW74	Putative uncharacterized protein	Mthfd1	0	26.4171	21	21	101.106	7.27	13	0.299263	13	0.292398	9	0.202703	0.264788	0.0538768	13	0.291872	12	0.272789	12	0.271678	0.27878	0.0113522	10	0.235239	11	0.252815	12	0.274098	0.254051	0.0194589	8	0.191342	10	0.241313	10	0.235349	0.222668	0.0272927
Q3U7K1	Serine/threonine-protein phosphatase		0	42.4149	11	1	37.009	6.54	7	0.161142	5	0.112461	9	0.202703	0.158768	0.0451678	7	0.157162	8	0.18186	7	0.158479	0.165833	0.0138946	8	0.188191	8	0.183866	8	0.182732	0.18493	0.00288086	7	0.167424	8	0.19305	5	0.117675	0.159383	0.0383257
Q3TCP5	Putative uncharacterized protein	Ezr	0	23.0375	13	5	69.363	6.3	5	0.115101	7	0.157445	10	0.225225	0.165924	0.0555494	8	0.179614	6	0.136395	7	0.158479	0.158162	0.0216113	7	0.164667	7	0.160883	7	0.15989	0.161813	0.00252075	8	0.191342	5	0.120656	7	0.164745	0.158914	0.0357016
P68510	14-3-3 protein eta	Ywhah	0	47.1545	11	6	28.194	4.89	7	0.161142	9	0.202429	7	0.157658	0.173743	0.0249041	7	0.157162	10	0.227324	8	0.181118	0.188535	0.0356643	7	0.164667	7	0.160883	7	0.15989	0.161813	0.00252075	6	0.143506	9	0.217181	8	0.18828	0.182989	0.0371214
Q6ZQ49	Sodium/potassium-transporting ATPase subunit alpha (Fragment)	Atp1a2	0	16.5362	13	1	112.22	5.6	8	0.184162	7	0.157445	9	0.202703	0.181437	0.0227517	8	0.179614	9	0.204592	10	0.226398	0.203535	0.02341	10	0.235239	10	0.229832	9	0.205573	0.223548	0.0157996	9	0.21526	7	0.168919	10	0.235349	0.206509	0.0340688
Q60930	Voltage-dependent anion-selective channel protein 2	Vdac2	0	37.9661	9	9	31.713	7.49	8	0.184162	8	0.179937	9	0.202703	0.188934	0.0121098	9	0.202066	8	0.18186	8	0.181118	0.188348	0.0118857	7	0.164667	7	0.160883	8	0.182732	0.169427	0.0116765	5	0.119589	8	0.19305	7	0.164745	0.159128	0.0370515
Q8BU30	Isoleucine--tRNA ligase, cytoplasmic	Iars	0	19.5721	19	19	144.179	6.55	9	0.207182	10	0.224921	8	0.18018	0.204095	0.0225298	10	0.224517	12	0.272789	11	0.249038	0.248781	0.024137	8	0.188191	8	0.183866	7	0.15989	0.177316	0.015245	5	0.119589	8	0.19305	7	0.164745	0.159128	0.0370515
Q9JIF0	Protein arginine N-methyltransferase 1	Prmt1	0	29.9191	9	1	42.408	5.43	6	0.138122	6	0.134953	7	0.157658	0.143577	0.0122964	5	0.112259	8	0.18186	7	0.158479	0.150866	0.0354195	6	0.141143	7	0.160883	6	0.137049	0.146358	0.0127439	9	0.21526	6	0.144788	7	0.164745	0.174931	0.0363234
Q6A0E3	MKIAA0031 protein (Fragment)	Eftud2	0	24.8975	18	17	109.737	5	7	0.161142	6	0.134953	5	0.112613	0.136236	0.02429	9	0.202066	8	0.18186	6	0.135839	0.173255	0.0339416	8	0.188191	7	0.160883	8	0.182732	0.177268	0.0144508	9	0.21526	6	0.144788	7	0.164745	0.174931	0.0363234
H7BX95	Serine/arginine-rich-splicing factor 1	Srsf1	0	40.7115	10	10	28.312	10.08	8	0.184162	7	0.157445	8	0.18018	0.173929	0.0144139	8	0.179614	9	0.204592	8	0.181118	0.188441	0.014007	7	0.164667	8	0.183866	6	0.137049	0.161861	0.0235343	6	0.143506	7	0.168919	9	0.211815	0.174747	0.034525
Q9D6R2	Isocitrate dehydrogenase [NAD] subunit alpha, mitochondrial	Idh3a	0	33.8798	10	10	39.613	6.73	6	0.138122	6	0.134953	5	0.112613	0.128562	0.0139034	8	0.179614	6	0.136395	6	0.135839	0.150616	0.0251146	7	0.164667	6	0.137899	8	0.182732	0.161766	0.0225566	5	0.119589	7	0.168919	8	0.18828	0.158929	0.0354184
Q3TJ43	Putative uncharacterized protein	Vps35	0	25	16	16	91.632	5.4	7	0.161142	7	0.157445	9	0.202703	0.173763	0.0251305	7	0.157162	8	0.18186	8	0.181118	0.17338	0.01405	9	0.211715	7	0.160883	6	0.137049	0.169882	0.0381379	6	0.143506	8	0.19305	9	0.211815	0.18279	0.0352909
P97807	Fumarate hydratase, mitochondrial	Fh	0	45.1677	13	13	54.322	9.04									12	0.269421	9	0.204592	10	0.226398	0.23347	0.032988	7	0.164667	10	0.229832	11	0.251256	0.215252	0.0450983	7	0.167424	6	0.144788	9	0.211815	0.174675	0.0340967
B7STB7	Annexin	Anxa1	0	49.1329	16	16	38.726	7.37	11	0.253223	11	0.247413	10	0.225225	0.241954	0.0147757	9	0.202066	7	0.159127	10	0.226398	0.195864	0.0340616	6	0.141143	6	0.137899	10	0.228415	0.169152	0.0513483	10	0.239177	8	0.19305	7	0.164745	0.198991	0.0375702
Q1HFZ0	tRNA (cytosine(34)-C(5))-methyltransferase	Nsun2	0	26.288	17	17	85.397	6.58	7	0.161142	6	0.134953	9	0.202703	0.166266	0.0341644	8	0.179614	8	0.18186	9	0.203758	0.188411	0.0133388	5	0.117619	8	0.183866	13	0.296939	0.199475	0.0906732	7	0.167424	6	0.144788	9	0.211815	0.174675	0.0340967
G5E8N5	L-lactate dehydrogenase	Ldha	0	72.8532	22	2	39.733	8.35	16	0.368324	18	0.404858	18	0.405405	0.392863	0.0212527	16	0.359228	18	0.409184	17	0.384877	0.384429	0.0249811	21	0.494001	16	0.367732	20	0.45683	0.439521	0.06489	18	0.430519	19	0.458494	21	0.494234	0.461082	0.0319362
Q9D0I9	Arginine--tRNA ligase, cytoplasmic	Rars	0	40.9091	23	23	75.625	7.55	14	0.322284	13	0.292398	16	0.36036	0.325014	0.0340635	14	0.314324	11	0.250057	16	0.362237	0.308873	0.0562883	12	0.282287	12	0.275799	13	0.296939	0.285008	0.0108299	13	0.31093	14	0.337838	11	0.258884	0.302551	0.0401382
Q3TGU7	Proliferation-associated 2G4	Pa2g4	0	44.4162	16	16	43.671	6.86	13	0.299263	13	0.292398	15	0.337838	0.309833	0.0244947	13	0.291872	14	0.318254	12	0.271678	0.293935	0.0233567	14	0.329334	13	0.298782	15	0.342622	0.323579	0.0224796	15	0.358766	13	0.313707	16	0.376559	0.349677	0.032397
Q3UAD6	Endoplasmin	Hsp90b1	0	42.394	32	30	92.418	4.82	25	0.575506	26	0.584795	25	0.563063	0.574455	0.0109042	26	0.583745	25	0.568311	26	0.588635	0.58023	0.010608	26	0.611621	24	0.551597	24	0.548196	0.570471	0.0356771	23	0.550108	26	0.627413	24	0.564839	0.580787	0.0410461
Q8BKC5	Importin-5	Ipo5	0	30.4467	23	23	123.511	4.93	15	0.345304	17	0.382366	15	0.337838	0.355169	0.0238472	17	0.381679	14	0.318254	16	0.362237	0.354057	0.0324942	14	0.329334	16	0.367732	13	0.296939	0.331335	0.0354385	13	0.31093	14	0.337838	16	0.376559	0.341776	0.0329911
P27773	Protein disulfide-isomerase A3	Pdia3	0	54.4554	29	29	56.643	6.21	22	0.506446	23	0.517319	22	0.495495	0.50642	0.0109117	21	0.471486	21	0.477381	22	0.498076	0.482314	0.0139642	25	0.588097	21	0.482648	22	0.502513	0.524419	0.056034	24	0.574025	21	0.506757	23	0.541304	0.540695	0.0336384
Q3UCJ0	Tyrosine-protein phosphatase non-receptor type	Ptpn6	0	47.0687	22	22	67.675	7.81	12	0.276243	17	0.382366	15	0.337838	0.332149	0.0532898	13	0.291872	11	0.250057	15	0.339597	0.293842	0.0448026	14	0.329334	16	0.367732	11	0.251256	0.316107	0.0593535	14	0.334848	12	0.289575	15	0.353024	0.325816	0.0326746
P48678	Prelamin-A/C	Lmna	0	47.8195	34	33	74.193	6.98	23	0.529466	27	0.607287	25	0.563063	0.566605	0.0390315	27	0.606197	22	0.500114	24	0.543355	0.549889	0.0533424	24	0.564573	27	0.620547	22	0.502513	0.562544	0.0590434	24	0.574025	21	0.506757	23	0.541304	0.540695	0.0336384
P62334	26S protease regulatory subunit 10B	Psmc6	0	33.162	10	10	44.145	7.49									6	0.13471	5	0.113662	7	0.158479	0.135617	0.022422	6	0.141143	5	0.114916	5	0.114207	0.123422	0.0153509	6	0.143506	5	0.120656	8	0.18828	0.150814	0.0343988
Q6ZPS0	MKIAA1398 protein (Fragment)	Rrbp1	0	22.5124	15	1	90.251	5.39	8	0.184162	5	0.112461	7	0.157658	0.151427	0.0362545	5	0.112259	6	0.136395	6	0.135839	0.128164	0.0137773	6	0.141143	9	0.206849	6	0.137049	0.16168	0.0391707	8	0.191342	5	0.120656	6	0.14121	0.151069	0.0363595
P56399	Ubiquitin carboxyl-terminal hydrolase 5	Usp5	0	17.366	11	11	95.772	5.01									7	0.157162	7	0.159127	8	0.181118	0.165803	0.0133003									8	0.191342	5	0.120656	6	0.14121	0.151069	0.0363595
Q3TFE5	Putative uncharacterized protein	Dhx15	0	21.6352	15	15	90.965	7.44	8	0.184162	8	0.179937	7	0.157658	0.173919	0.0142402	8	0.179614	6	0.136395	7	0.158479	0.158162	0.0216113									5	0.119589	8	0.19305	6	0.14121	0.151283	0.0377525
P24270	Catalase	Cat	0	30.5503	12	12	59.758	7.88																									6	0.143506	5	0.120656	8	0.18828	0.150814	0.0343988
P50247	Adenosylhomocysteinase	Ahcy	0	37.963	15	15	47.657	6.54	12	0.276243	11	0.247413	9	0.202703	0.24212	0.0370549	11	0.246969	11	0.250057	11	0.249038	0.248688	0.00157337	12	0.282287	12	0.275799	12	0.274098	0.277394	0.00432129	11	0.263095	10	0.241313	13	0.305954	0.270121	0.0328885
Q3THH1	Putative uncharacterized protein	Pdia6	0	45.3933	14	14	48.627	5.19	10	0.230203	11	0.247413	10	0.225225	0.23428	0.0116426	12	0.269421	11	0.250057	11	0.249038	0.256172	0.0114852	11	0.258763	11	0.252815	11	0.251256	0.254278	0.00396118	12	0.287013	9	0.217181	11	0.258884	0.25436	0.0351348
P12382	ATP-dependent 6-phosphofructokinase, liver type	Pfkl	0	30.5128	17	15	85.305	7.17	10	0.230203	5	0.112461	6	0.135135	0.159266	0.0624701	9	0.202066	10	0.227324	10	0.226398	0.218596	0.0143233	9	0.211715	9	0.206849	9	0.205573	0.208046	0.00324096	11	0.263095	14	0.337838	12	0.282419	0.294451	0.0387968
P27659	60S ribosomal protein L3	Rpl3	0	41.6873	15	15	46.081	10.21	13	0.299263	14	0.31489	14	0.315315	0.309823	0.00914724	14	0.314324	12	0.272789	14	0.316957	0.301357	0.0247753	12	0.282287	13	0.298782	12	0.274098	0.285055	0.0125728	12	0.287013	11	0.265444	14	0.329489	0.293982	0.0325865
Q93092	Transaldolase	Taldo1	0	39.1691	14	14	37.363	7.03	10	0.230203	10	0.224921	11	0.247748	0.234291	0.0119497	8	0.179614	9	0.204592	8	0.181118	0.188441	0.014007	11	0.258763	12	0.275799	13	0.296939	0.277167	0.019125	11	0.263095	10	0.241313	13	0.305954	0.270121	0.0328885
Q3U1N0	Coronin	Coro1a	0	46.6377	16	16	50.957	6.48	11	0.253223	11	0.247413	13	0.292793	0.264476	0.0246942	12	0.269421	12	0.272789	13	0.294317	0.278842	0.0135071	14	0.329334	12	0.275799	13	0.296939	0.300691	0.0269642	12	0.287013	11	0.265444	14	0.329489	0.293982	0.0325865
P29341	Polyadenylate-binding protein 1	Pabpc1	0	36.478	19	14	70.626	9.5	13	0.299263	13	0.292398	14	0.315315	0.302325	0.0117617	14	0.314324	16	0.363719	15	0.339597	0.339213	0.0246996	13	0.30581	11	0.252815	12	0.274098	0.277575	0.026668	11	0.263095	14	0.337838	12	0.282419	0.294451	0.0387968
Q3TVV6	Putative uncharacterized protein	Hnrnpu	0	23.25	19	1	87.891	6.24	12	0.276243	13	0.292398	12	0.27027	0.279637	0.0114475	15	0.336776	14	0.318254	15	0.339597	0.331542	0.0115941	12	0.282287	14	0.321765	11	0.251256	0.285103	0.0353387	9	0.21526	12	0.289575	10	0.235349	0.246728	0.0384423
Q8BK67	Protein RCC2	Rcc2	0	43.4615	17	17	55.948	8.72	10	0.230203	12	0.269906	11	0.247748	0.249285	0.0198961	12	0.269421	14	0.318254	14	0.316957	0.301544	0.0278271	12	0.282287	9	0.206849	10	0.228415	0.239183	0.0388546	10	0.239177	12	0.289575	13	0.305954	0.278236	0.0348028
E9Q616	Protein Ahnak	Ahnak	0	47.9844	103	103	603.866	6.3	69	1.5884	56	1.25956	61	1.37387	1.40728	0.166945	63	1.41446	56	1.27302	64	1.44895	1.37881	0.0932264	9	0.211715	11	0.252815	13	0.296939	0.253823	0.0426211	11	0.263095	13	0.313707	10	0.235349	0.270717	0.0397307
Q9DB20	ATP synthase subunit O, mitochondrial	Atp5o	0	54.4601	8	8	23.349	9.99	7	0.161142	6	0.134953	8	0.18018	0.158758	0.0227077	7	0.157162	6	0.136395	7	0.158479	0.150678	0.0123876	8	0.188191	8	0.183866	8	0.182732	0.18493	0.00288086	8	0.191342	5	0.120656	8	0.18828	0.166759	0.0399556
P40124	Adenylyl cyclase-associated protein 1	Cap1	0	51.6878	19	17	51.532	7.52	15	0.345304	14	0.31489	18	0.405405	0.3552	0.0460621	17	0.381679	14	0.318254	16	0.362237	0.354057	0.0324942	14	0.329334	14	0.321765	14	0.319781	0.323627	0.0050415	16	0.382684	16	0.3861	13	0.305954	0.358246	0.0453182
Q3THQ5	Putative uncharacterized protein	Stip1	0	37.3849	19	19	62.461	6.65	15	0.345304	17	0.382366	12	0.27027	0.332647	0.0571098	13	0.291872	11	0.250057	11	0.249038	0.263656	0.0244418	14	0.329334	15	0.344748	15	0.342622	0.338902	0.00835347	13	0.31093	16	0.3861	13	0.305954	0.334328	0.0449049
Q571M2	MKIAA4025 protein (Fragment)	Hspa4	0	39.3548	28	27	103.195	5.88	23	0.529466	19	0.42735	21	0.472973	0.476596	0.0511541	21	0.471486	21	0.477381	21	0.475436	0.474768	0.0030037	21	0.494001	20	0.459664	21	0.479671	0.477779	0.0172465	19	0.454437	19	0.458494	22	0.517769	0.4769	0.0354516
Q3U2W2	MYB binding protein (P160) 1a, isoform CRA_b	Mybbp1a	0	28.3482	30	30	151.942	8.95	16	0.368324	19	0.42735	16	0.36036	0.385345	0.0365951	19	0.426583	19	0.431916	20	0.452796	0.437098	0.0138536	17	0.399906	18	0.413698	16	0.365464	0.393023	0.024843	15	0.358766	18	0.434363	15	0.353024	0.382051	0.0453943
P14211	Calreticulin	Calr	0	46.3942	17	17	47.965	4.49	13	0.299263	12	0.269906	11	0.247748	0.272306	0.0258415	12	0.269421	10	0.227324	12	0.271678	0.256141	0.0249813	13	0.30581	12	0.275799	11	0.251256	0.277622	0.0273227	13	0.31093	10	0.241313	10	0.235349	0.262531	0.0420211
Q3TWN5	Putative uncharacterized protein	Hnrnpu	0	23.25	19	1	87.865	6.07	12	0.276243	14	0.31489	12	0.27027	0.287134	0.0242217	15	0.336776	14	0.318254	15	0.339597	0.331542	0.0115941	12	0.282287	14	0.321765	12	0.274098	0.292716	0.0254879	9	0.21526	12	0.289575	9	0.211815	0.238883	0.0439345
Q8CIJ3	Eukaryotic translation initiation factor 3 subunit B	Eif3b	0	23.5052	19	19	108.914	5.54	5	0.115101	8	0.179937	10	0.225225	0.173421	0.0553504	6	0.13471	8	0.18186	8	0.181118	0.165896	0.0270102	12	0.282287	10	0.229832	9	0.205573	0.239231	0.0392107	5	0.119589	8	0.19305	5	0.117675	0.143438	0.0429762
Q99PL5	Ribosome-binding protein 1	Rrbp1	0	15.2025	20	6	172.776	9.33	13	0.299263	5	0.112461	11	0.247748	0.219824	0.0964812	8	0.179614	8	0.18186	8	0.181118	0.180864	0.00114427	8	0.188191	11	0.252815	7	0.15989	0.200299	0.0476311	10	0.239177	7	0.168919	7	0.164745	0.190947	0.0418208
Q8C605	ATP-dependent 6-phosphofructokinase	Pfkp	0	27.4235	15	13	85.492	6.89	5	0.115101	5	0.112461	7	0.157658	0.128407	0.0253666									7	0.164667	11	0.252815	12	0.274098	0.230527	0.0580203	10	0.239177	7	0.168919	10	0.235349	0.214482	0.0395051
Q52KC3	DNA helicase	Mcm5	0	14.7139	9	9	82.354	8.29	5	0.115101	5	0.112461	6	0.135135	0.120899	0.0123993	6	0.13471	5	0.113662	5	0.113199	0.120524	0.0122881									8	0.191342	5	0.120656	5	0.117675	0.143224	0.0416976
Q8CGB9	Insulin degrading enzyme	Ide	0	16.2905	14	14	117.62	6.52	5	0.115101	6	0.134953	6	0.135135	0.128396	0.0115143																	8	0.191342	5	0.120656	5	0.117675	0.143224	0.0416976
P10605	Cathepsin B	Ctsb	0	45.4277	12	12	37.256	5.91	10	0.230203	11	0.247413	10	0.225225	0.23428	0.0116426	11	0.246969	9	0.204592	9	0.203758	0.21844	0.0247106	10	0.235239	10	0.229832	10	0.228415	0.231162	0.00360107	6	0.143506	8	0.19305	10	0.235349	0.190635	0.0459692
Q6P5F9	Exportin-1	Xpo1	0	25.5836	21	21	123.013	6.07	9	0.207182	6	0.134953	7	0.157658	0.166598	0.0369353	8	0.179614	7	0.159127	7	0.158479	0.16574	0.0120196	12	0.282287	11	0.252815	11	0.251256	0.262119	0.0174826	12	0.287013	8	0.19305	10	0.235349	0.238471	0.0470589
P20029	78 kDa glucose-regulated protein	Hspa5	0	47.9389	28	26	72.377	5.16	26	0.598527	25	0.562303	24	0.540541	0.567123	0.0292921	25	0.561293	25	0.568311	26	0.588635	0.572746	0.0142002	27	0.635145	27	0.620547	28	0.639561	0.631751	0.00995112	26	0.621861	22	0.530888	24	0.564839	0.572529	0.0459714
Q5RJV5	Polypyrimidine tract binding protein 1	Ptbp1	0	38.3784	14	3	59.227	9.25	10	0.230203	10	0.224921	12	0.27027	0.241798	0.0247987	10	0.224517	9	0.204592	9	0.203758	0.210956	0.011752	9	0.211715	11	0.252815	10	0.228415	0.230982	0.0206702	10	0.239177	8	0.19305	12	0.282419	0.238216	0.0446924
Q3TWN8	Putative uncharacterized protein	Aldh18a1	0	28.1761	17	17	87.209	7.68	6	0.138122	6	0.134953	6	0.135135	0.13607	0.00177919	9	0.202066	14	0.318254	7	0.158479	0.226266	0.0825912	6	0.141143	7	0.160883	8	0.182732	0.161586	0.0208032	6	0.143506	10	0.241313	8	0.18828	0.191033	0.0489613
O08528	Hexokinase-2	Hk2	0	25.9542	20	15	102.469	6.11	12	0.276243	14	0.31489	10	0.225225	0.272119	0.0449743	10	0.224517	12	0.272789	12	0.271678	0.256328	0.0275545	16	0.376382	14	0.321765	14	0.319781	0.339309	0.0321213	13	0.31093	15	0.361969	11	0.258884	0.310595	0.0515432
Q3UJP8	Putative uncharacterized protein	Gart	0	25.8416	16	16	107.404	6.68	6	0.138122	6	0.134953	8	0.18018	0.151085	0.0252471	6	0.13471	7	0.159127	5	0.113199	0.135679	0.0229793	7	0.164667	5	0.114916	8	0.182732	0.154105	0.03512	9	0.21526	5	0.120656	7	0.164745	0.166887	0.0473379
P38647	Stress-70 protein, mitochondrial	Hspa9	0	50.5155	30	30	73.416	6.07	23	0.529466	25	0.562303	24	0.540541	0.544103	0.016706	26	0.583745	25	0.568311	24	0.543355	0.565137	0.0203811	20	0.470478	24	0.551597	21	0.479671	0.500582	0.0444191	19	0.454437	21	0.506757	23	0.541304	0.500832	0.0437355
Q3V3R1	Monofunctional C1-tetrahydrofolate synthase, mitochondrial	Mthfd1l	0	31.218	23	23	105.662	7.02	11	0.253223	10	0.224921	9	0.202703	0.226949	0.025321	14	0.314324	14	0.318254	13	0.294317	0.308965	0.0128367	12	0.282287	16	0.367732	12	0.274098	0.308039	0.0518575	11	0.263095	9	0.217181	13	0.305954	0.262077	0.0443952
P48036	Annexin A5	Anxa5	0	77.7429	22	22	35.73	4.96	18	0.414365	20	0.449843	19	0.427928	0.430712	0.017902	18	0.404131	21	0.477381	19	0.430156	0.437223	0.0371328	15	0.352858	19	0.436681	15	0.342622	0.377387	0.0516046	15	0.358766	19	0.458494	17	0.400094	0.405785	0.0501071
P11983	T-complex protein 1 subunit alpha	Tcp1	0	57.554	24	24	60.411	6.16	14	0.322284	15	0.337382	16	0.36036	0.340009	0.0191738	18	0.404131	18	0.409184	14	0.316957	0.376757	0.0518501	15	0.352858	14	0.321765	19	0.433988	0.369537	0.0579409	12	0.287013	14	0.337838	10	0.235349	0.286733	0.0512447
P61222	ATP-binding cassette sub-family E member 1	Abce1	0	30.0501	14	14	67.271	8.34	6	0.138122	8	0.179937	8	0.18018	0.16608	0.0242127	10	0.224517	7	0.159127	7	0.158479	0.180708	0.0379416									9	0.21526	7	0.168919	5	0.117675	0.167284	0.0488129
Q921H8	3-ketoacyl-CoA thiolase A, peroxisomal	Acaa1a	0	58.0189	16	16	43.926	8.44	13	0.299263	10	0.224921	13	0.292793	0.272326	0.0411808	14	0.314324	12	0.272789	11	0.249038	0.278717	0.0330444	15	0.352858	12	0.275799	13	0.296939	0.308532	0.0398163	14	0.334848	11	0.265444	15	0.353024	0.317772	0.0462198
Q9CWJ9	Bifunctional purine biosynthesis protein PURH	Atic	0	49.6622	22	22	64.177	6.76	14	0.322284	15	0.337382	14	0.315315	0.324994	0.0112802	13	0.291872	13	0.295522	13	0.294317	0.293904	0.00185943	10	0.235239	10	0.229832	15	0.342622	0.269231	0.0636161	13	0.31093	16	0.3861	12	0.282419	0.326483	0.0535617
Q91ZX7	Prolow-density lipoprotein receptor-related protein 1	Lrp1	0	5.43454	22	22	504.411	5.36	10	0.230203	8	0.179937	8	0.18018	0.196773	0.0289509	6	0.13471	7	0.159127	5	0.113199	0.135679	0.0229793	8	0.188191	7	0.160883	8	0.182732	0.177268	0.0144508	7	0.167424	10	0.241313	6	0.14121	0.183315	0.0519091
Q9D0R2	Threonine--tRNA ligase, cytoplasmic	Tars	0	27.2853	17	17	83.303	7.36	12	0.276243	12	0.269906	14	0.315315	0.287155	0.0245929	11	0.246969	9	0.204592	13	0.294317	0.248626	0.0448857	10	0.235239	9	0.206849	7	0.15989	0.200659	0.0380536	6	0.143506	10	0.241313	9	0.211815	0.198878	0.0501701
Q6P4T2	U5 small nuclear ribonucleoprotein 200 kDa helicase	Snrnp200	0	19.2416	31	31	244.392	6.06	9	0.207182	9	0.202429	8	0.18018	0.196597	0.0144148	13	0.291872	10	0.227324	13	0.294317	0.271171	0.0379923	8	0.188191	12	0.275799	10	0.228415	0.230801	0.0438526	8	0.191342	11	0.265444	7	0.164745	0.207177	0.0521838
Q8C483	Serine--tRNA ligase, cytoplasmic	Sars	0	33.3955	15	15	61.128	7.43	10	0.230203	13	0.292398	12	0.27027	0.26429	0.0315258	10	0.224517	12	0.272789	12	0.271678	0.256328	0.0275545	6	0.141143	7	0.160883	10	0.228415	0.176814	0.0457649	9	0.21526	5	0.120656	8	0.18828	0.174732	0.0487349
Q8BP47	Asparagine--tRNA ligase, cytoplasmic	Nars	0	38.2826	16	16	64.238	5.86	11	0.253223	12	0.269906	11	0.247748	0.256959	0.0115416	14	0.314324	13	0.295522	11	0.249038	0.286295	0.033607	11	0.258763	7	0.160883	8	0.182732	0.200792	0.0513786	10	0.239177	7	0.168919	6	0.14121	0.183102	0.0505003
Q6IRU2	Tropomyosin alpha-4 chain	Tpm4	0	41.129	11	11	28.45	4.68	5	0.115101	6	0.134953	6	0.135135	0.128396	0.0115143	7	0.157162	7	0.159127	6	0.135839	0.150709	0.0129157									5	0.119589	8	0.19305	9	0.211815	0.174818	0.0487414
Q80U89	MKIAA0034 protein (Fragment)	mKIAA0034	0	43.5867	59	59	192.355	5.6	35	0.805709	37	0.832209	37	0.833333	0.82375	0.0156344	44	0.987876	37	0.8411	36	0.815033	0.881336	0.0931821	43	1.01153	37	0.850379	39	0.890818	0.917575	0.0838396	36	0.861038	37	0.892857	40	0.941398	0.898431	0.0404689
Q8VDN2	Sodium/potassium-transporting ATPase subunit alpha-1	Atp1a1	0	34.7996	29	18	112.91	5.45	21	0.483425	21	0.472335	24	0.540541	0.498767	0.0365996	24	0.538841	24	0.545579	24	0.543355	0.542592	0.0034328	26	0.611621	26	0.597564	25	0.571037	0.593407	0.0206087	25	0.597943	21	0.506757	24	0.564839	0.556513	0.0461598
Q542X7	Chaperonin subunit 2 (Beta), isoform CRA_a	Cct2	0	74.5794	29	29	57.441	6.4	20	0.460405	24	0.539811	21	0.472973	0.491063	0.0426821	22	0.493938	20	0.454649	22	0.498076	0.482221	0.0239675	21	0.494001	23	0.528614	23	0.525354	0.51599	0.0191122	20	0.478354	24	0.579151	21	0.494234	0.517246	0.0541954
P63038	60 kDa heat shock protein, mitochondrial	Hspd1	0	67.1902	32	32	60.917	6.18	27	0.621547	26	0.584795	28	0.630631	0.612324	0.0242696	27	0.606197	29	0.659241	30	0.679194	0.64821	0.037728	27	0.635145	25	0.574581	28	0.639561	0.616429	0.0363089	24	0.574025	23	0.555019	27	0.635444	0.588163	0.0420347
P09405	Nucleolin	Ncl	0	34.7949	26	26	76.677	4.75	23	0.529466	20	0.449843	23	0.518018	0.499109	0.0430481	21	0.471486	23	0.522846	23	0.520715	0.505016	0.0290571	23	0.541049	20	0.459664	21	0.479671	0.493462	0.0424087	20	0.478354	24	0.579151	23	0.541304	0.532936	0.0509164
P09103	Protein disulfide-isomerase	P4hb	0	54.6169	25	25	57.023	4.88	20	0.460405	16	0.359874	20	0.45045	0.423577	0.0553921	17	0.381679	18	0.409184	15	0.339597	0.37682	0.035047	23	0.541049	20	0.459664	23	0.525354	0.508689	0.0431759	22	0.52619	19	0.458494	23	0.541304	0.508663	0.0440995
Q99KI0	Aconitate hydratase, mitochondrial	Aco2	0	41.6667	25	25	85.41	7.93	18	0.414365	16	0.359874	18	0.405405	0.393215	0.0292193	17	0.381679	16	0.363719	19	0.430156	0.391852	0.0343668	18	0.42343	22	0.505631	17	0.388305	0.439122	0.0602164	20	0.478354	19	0.458494	16	0.376559	0.437803	0.0539599
Q9QUR6	Prolyl endopeptidase	Prep	0	37.0423	19	19	80.7	5.73	9	0.207182	11	0.247413	14	0.315315	0.256637	0.0546534	8	0.179614	11	0.250057	11	0.249038	0.226236	0.0403793	10	0.235239	9	0.206849	9	0.205573	0.215887	0.0167712	9	0.21526	8	0.19305	12	0.282419	0.230243	0.0465306
P97351	40S ribosomal protein S3a	Rps3a	0	46.2121	12	12	29.866	9.73	11	0.253223	11	0.247413	11	0.247748	0.249461	0.00326185	12	0.269421	11	0.250057	11	0.249038	0.256172	0.0114852	9	0.211715	10	0.229832	11	0.251256	0.230934	0.0197937	8	0.191342	12	0.289575	9	0.211815	0.230911	0.0518261
B9EHN0	Ubiquitin-activating enzyme E1, Chr X	Uba1	0	27.1267	20	20	117.734	5.66	14	0.322284	13	0.292398	13	0.292793	0.302491	0.0171417	12	0.269421	12	0.272789	12	0.271678	0.271296	0.0017164	12	0.282287	14	0.321765	15	0.342622	0.315558	0.030643	13	0.31093	12	0.289575	9	0.211815	0.270773	0.0521644
P23116	Eukaryotic translation initiation factor 3 subunit A	Eif3a	0	19.7173	24	24	161.838	6.77	11	0.253223	12	0.269906	12	0.27027	0.264466	0.00973876	13	0.291872	16	0.363719	14	0.316957	0.324183	0.0364642	16	0.376382	14	0.321765	13	0.296939	0.331695	0.0406417	10	0.239177	11	0.265444	14	0.329489	0.278037	0.0464543
E9QNN1	ATP-dependent RNA helicase A	Dhx9	0	20.0145	23	23	149.596	6.83	10	0.230203	11	0.247413	11	0.247748	0.241788	0.0100346	11	0.246969	12	0.272789	8	0.181118	0.233626	0.0472697	12	0.282287	9	0.206849	14	0.319781	0.269639	0.0575184	12	0.287013	9	0.217181	8	0.18828	0.230825	0.0507608
Q3U505	Putative uncharacterized protein (Fragment)	Rpn2	0	35.9636	17	17	72.05	6.49	10	0.230203	10	0.224921	10	0.225225	0.226783	0.00296532	8	0.179614	9	0.204592	9	0.203758	0.195988	0.0141866	7	0.164667	11	0.252815	12	0.274098	0.230527	0.0580203	11	0.263095	8	0.19305	12	0.282419	0.246188	0.0470223
P40142	Transketolase	Tkt	0	58.427	25	25	67.588	7.5	17	0.391344	14	0.31489	16	0.36036	0.355532	0.0384554	18	0.404131	15	0.340987	18	0.407516	0.384211	0.037472	15	0.352858	17	0.390715	18	0.411147	0.384907	0.0295751	18	0.430519	14	0.337838	14	0.329489	0.365949	0.0560751
Q6A0F1	MKIAA0002 protein (Fragment)	Cct8	0	62.5225	28	1	60.19	5.62	20	0.460405	21	0.472335	19	0.427928	0.453556	0.022982	23	0.51639	19	0.431916	22	0.498076	0.482127	0.0444376	21	0.494001	21	0.482648	21	0.479671	0.48544	0.00756225	18	0.430519	22	0.530888	22	0.517769	0.493059	0.0545567
Q8VDD5	Myosin-9	Myh9	0	35.2041	57	57	226.232	5.66	19	0.437385	21	0.472335	20	0.45045	0.45339	0.0176593	34	0.763359	37	0.8411	36	0.815033	0.806497	0.0395674	32	0.752764	36	0.827396	30	0.685244	0.755135	0.0711054	28	0.669696	28	0.675676	32	0.753118	0.699497	0.0465338
P08003	Protein disulfide-isomerase A4	Pdia4	0	32.2884	15	15	71.938	5.31	13	0.299263	9	0.202429	13	0.292793	0.264828	0.0541361	14	0.314324	9	0.204592	10	0.226398	0.248438	0.0580914	11	0.258763	12	0.275799	12	0.274098	0.269553	0.00938336	11	0.263095	7	0.168919	11	0.258884	0.230299	0.0531988
Q61699	Heat shock protein 105 kDa	Hsph1	0	24.9417	16	15	96.346	5.53	7	0.161142	8	0.179937	6	0.135135	0.158738	0.0224975	7	0.157162	6	0.136395	7	0.158479	0.150678	0.0123876	7	0.164667	7	0.160883	6	0.137049	0.1542	0.0149729	12	0.287013	12	0.289575	8	0.18828	0.254956	0.0577575
Q3TW51	Putative uncharacterized protein	Snd1	0	35.4945	24	24	101.967	7.56	10	0.230203	16	0.359874	12	0.27027	0.286782	0.066394	12	0.269421	7	0.159127	10	0.226398	0.218315	0.0555893	11	0.258763	11	0.252815	14	0.319781	0.27712	0.0370651	12	0.287013	8	0.19305	12	0.282419	0.254161	0.0529731
B2RQC6	CAD protein	Cad	0	15.7753	26	26	243.084	6.43	10	0.230203	14	0.31489	7	0.157658	0.23425	0.0786942	12	0.269421	11	0.250057	14	0.316957	0.278812	0.0344246	12	0.282287	14	0.321765	13	0.296939	0.30033	0.0199566	14	0.334848	16	0.3861	19	0.447164	0.389371	0.0562293
Q00612	Glucose-6-phosphate 1-dehydrogenase X	G6pdx	0	39.2233	18	18	59.225	6.49	9	0.207182	9	0.202429	10	0.225225	0.211612	0.0120264	9	0.202066	10	0.227324	8	0.181118	0.203503	0.0231365	10	0.235239	12	0.275799	11	0.251256	0.254098	0.0204287	11	0.263095	8	0.19305	13	0.305954	0.254033	0.0569949
Q7TSZ3	Leucyl-tRNA synthetase	Lars	0	29.5416	28	28	134.106	7.05	11	0.253223	17	0.382366	13	0.292793	0.309461	0.0661654	15	0.336776	15	0.340987	18	0.407516	0.36176	0.0396824	8	0.188191	7	0.160883	11	0.251256	0.20011	0.0463508	11	0.263095	9	0.217181	14	0.329489	0.269922	0.0564643
Q8BMS1	Trifunctional enzyme subunit alpha, mitochondrial	Hadha	0	33.945	19	19	82.617	9.14	7	0.161142	9	0.202429	7	0.157658	0.173743	0.0249041	10	0.224517	15	0.340987	11	0.249038	0.271514	0.0614016	12	0.282287	11	0.252815	12	0.274098	0.269733	0.0152126	14	0.334848	9	0.217181	13	0.305954	0.285995	0.0613201
Q3UKQ2	Putative uncharacterized protein	Cct8	0	63.3212	28	1	59.518	5.54	19	0.437385	20	0.449843	18	0.405405	0.430878	0.0229221	22	0.493938	18	0.409184	21	0.475436	0.459519	0.0445625	20	0.470478	21	0.482648	20	0.45683	0.469985	0.0129161	17	0.406601	22	0.530888	21	0.494234	0.477241	0.0638621
P60843	Eukaryotic initiation factor 4A-I	Eif4a1	0	63.0542	22	19	46.125	5.48	19	0.437385	16	0.359874	16	0.36036	0.385873	0.0446112	17	0.381679	17	0.386451	17	0.384877	0.384336	0.00243157	16	0.376382	14	0.321765	17	0.388305	0.362151	0.0354794	13	0.31093	14	0.337838	18	0.423629	0.357466	0.0588574
B9EIU1	Glutamyl-prolyl-tRNA synthetase	Eprs	0	32.3413	36	36	169.856	7.59	17	0.391344	21	0.472335	26	0.585586	0.483088	0.0975661	28	0.628648	26	0.591043	24	0.543355	0.587682	0.0427458	16	0.376382	16	0.367732	19	0.433988	0.392701	0.0360167	14	0.334848	15	0.361969	19	0.447164	0.381327	0.0586069
P58252	Elongation factor 2	Eef2	0	59.6737	42	41	95.253	6.83	37	0.85175	34	0.764732	35	0.788288	0.80159	0.0450078	37	0.830714	32	0.727438	37	0.837673	0.798608	0.0617333	36	0.84686	39	0.896346	41	0.936501	0.893235	0.0449014	37	0.884956	32	0.772201	36	0.847258	0.834805	0.0573998
Q9JHU4	Cytoplasmic dynein 1 heavy chain 1	Dync1h1	0	21.404	73	69	531.71	6.42	30	0.690608	30	0.674764	24	0.540541	0.635304	0.0824491	34	0.763359	36	0.818368	29	0.656554	0.746094	0.0822768	28	0.658669	28	0.64353	33	0.753769	0.685323	0.0597576	32	0.765367	28	0.675676	33	0.776653	0.739232	0.05533
Q01853	Transitional endoplasmic reticulum ATPase	Vcp	0	51.861	32	31	89.266	5.26	23	0.529466	23	0.517319	26	0.585586	0.544123	0.0364173	21	0.471486	23	0.522846	24	0.543355	0.512563	0.0370216	24	0.564573	26	0.597564	26	0.593878	0.585338	0.0180775	24	0.574025	19	0.458494	24	0.564839	0.532453	0.0642145
Q91VD9	NADH-ubiquinone oxidoreductase 75 kDa subunit, mitochondrial	Ndufs1	0	32.3246	17	17	79.726	5.72	7	0.161142	6	0.134953	13	0.292793	0.196296	0.0845885	10	0.224517	8	0.18186	6	0.135839	0.180739	0.0443499	11	0.258763	11	0.252815	12	0.274098	0.261892	0.0109808	7	0.167424	10	0.241313	13	0.305954	0.23823	0.0693166
P14733	Lamin-B1	Lmnb1	0	32.3129	19	16	66.745	5.16	11	0.253223	9	0.202429	10	0.225225	0.226959	0.0254412	11	0.246969	10	0.227324	7	0.158479	0.210924	0.046469	10	0.235239	12	0.275799	8	0.182732	0.231256	0.046661	10	0.239177	13	0.313707	7	0.164745	0.239209	0.074481
E9Q7G0	Protein Numa1	Numa1	0	14.3744	25	25	235.487	5.87	7	0.161142	7	0.157445	7	0.157658	0.158748	0.00207572									12	0.282287	14	0.321765	9	0.205573	0.269875	0.0590819	10	0.239177	7	0.168919	13	0.305954	0.238017	0.0685251
Q9JKR6	Hypoxia up-regulated protein 1	Hyou1	0	36.1361	25	25	111.112	5.19	16	0.368324	15	0.337382	17	0.382883	0.362863	0.0232369	15	0.336776	16	0.363719	20	0.452796	0.38443	0.0607197	15	0.352858	16	0.367732	16	0.365464	0.362018	0.00801312	18	0.430519	16	0.3861	12	0.282419	0.366346	0.0760003
Q3THH8	Putative uncharacterized protein	Cct7	0	48.3456	19	1	59.614	8.02	15	0.345304	14	0.31489	14	0.315315	0.32517	0.017438	13	0.291872	13	0.295522	15	0.339597	0.308997	0.0265631	14	0.329334	15	0.344748	13	0.296939	0.323674	0.024402	15	0.358766	9	0.217181	15	0.353024	0.309657	0.0801378
Q3UPA3	Putative uncharacterized protein (Fragment)	Gdi2	0	55.4688	24	24	57.7	7.94	16	0.368324	17	0.382366	14	0.315315	0.355335	0.0353622	18	0.404131	13	0.295522	13	0.294317	0.331323	0.0630562	16	0.376382	18	0.413698	16	0.365464	0.385181	0.0252924	19	0.454437	12	0.289575	16	0.376559	0.373524	0.0824726
Q5DTI2	ATPase, Ca++ transporting, cardiac muscle, slow twitch 2, isoform CRA_b (Fragment)	Atp2a2	0	27.1442	24	24	116.525	5.5	9	0.207182	14	0.31489	11	0.247748	0.256607	0.0543975	11	0.246969	8	0.18186	14	0.316957	0.248595	0.0675635	12	0.282287	10	0.229832	12	0.274098	0.262072	0.0282192	16	0.382684	9	0.217181	12	0.282419	0.294095	0.0833665
P80313	T-complex protein 1 subunit eta	Cct7	0	48.3456	19	1	59.614	7.84	15	0.345304	14	0.31489	14	0.315315	0.32517	0.017438	13	0.291872	13	0.295522	15	0.339597	0.308997	0.0265631	14	0.329334	15	0.344748	13	0.296939	0.323674	0.024402	14	0.334848	9	0.217181	16	0.376559	0.30953	0.0826504
Q790I0	Valine--tRNA ligase	Vars	0	26.6825	26	26	140.127	7.77	13	0.299263	18	0.404858	14	0.315315	0.339812	0.0569004	17	0.381679	17	0.386451	17	0.384877	0.384336	0.00243157	16	0.376382	14	0.321765	17	0.388305	0.362151	0.0354794	19	0.454437	14	0.337838	12	0.282419	0.358231	0.0878033
P26039	Talin-1	Tln1	0	47.1074	78	69	269.653	6.18	42	0.966851	53	1.19208	47	1.05856	1.0725	0.113261	52	1.16749	49	1.11389	45	1.01879	1.10006	0.0753083	40	0.940955	49	1.12618	44	1.00503	1.02405	0.094066	39	0.932791	44	1.06178	46	1.08261	1.02572	0.0811542
Q3UW40	Putative uncharacterized protein	Rpl24	0	30	5	5	18.241	11.05	5	0.115101	5	0.112461	5	0.112613	0.113392	0.00148266	5	0.112259	5	0.113662	5	0.113199	0.11304	0.000715167	5	0.117619	5	0.114916	5	0.114207	0.115581	0.00180054
Q9R1P1	Proteasome subunit beta type-3	Psmb3	0	38.5366	6	6	22.949	6.55									5	0.112259	5	0.113662	5	0.113199	0.11304	0.000715167	5	0.117619	5	0.114916	5	0.114207	0.115581	0.00180054
Q60932	Voltage-dependent anion-selective channel protein 1	Vdac1	0	32.4324	7	6	32.331	8.43	7	0.161142	6	0.134953	6	0.135135	0.143743	0.0150679	6	0.13471	5	0.113662	6	0.135839	0.12807	0.0124907	6	0.141143	6	0.137899	6	0.137049	0.138697	0.00216064
Q9CQM9	Glutaredoxin-3	Glrx3	0	21.6617	6	6	37.754	5.59	5	0.115101	5	0.112461	5	0.112613	0.113392	0.00148266									6	0.141143	6	0.137899	6	0.137049	0.138697	0.00216064
Q8C2Q7	Heterogeneous nuclear ribonucleoprotein H	Hnrnph1	0	17.7966	6	2	51.185	6.8	6	0.138122	5	0.112461	5	0.112613	0.121065	0.0147717									5	0.117619	5	0.114916	5	0.114207	0.115581	0.00180054
Q5M9M5	60S ribosomal protein L23a	Rpl23a	0	32.0513	5	5	17.684	10.45																	5	0.117619	5	0.114916	5	0.114207	0.115581	0.00180054
Q8BSY0	Aspartyl/asparaginyl beta-hydroxylase	Asph	0	15.6545	9	9	82.991	5.08																	5	0.117619	5	0.114916	5	0.114207	0.115581	0.00180054
Q9D964	Glycine amidinotransferase, mitochondrial	Gatm	0	29.5508	8	8	48.266	7.88																	6	0.141143	6	0.137899	6	0.137049	0.138697	0.00216064
Q9DBP5	UMP-CMP kinase	Cmpk1	0	58.6735	9	9	22.151	5.83																	5	0.117619	5	0.114916	5	0.114207	0.115581	0.00180054
Q9EQH2	Endoplasmic reticulum aminopeptidase 1	Erap1	0	16.0215	12	12	106.531	6.2																	5	0.117619	5	0.114916	5	0.114207	0.115581	0.00180054
Q9R1P0	Proteasome subunit alpha type-4	Psma4	0	33.7165	6	6	29.452	7.72																	5	0.117619	5	0.114916	5	0.114207	0.115581	0.00180054
Q62318	Transcription intermediary factor 1-beta	Trim28	0	21.4628	13	13	88.791	5.77	8	0.184162	10	0.224921	10	0.225225	0.211436	0.0236206	10	0.224517	10	0.227324	11	0.249038	0.233626	0.0134202	6	0.141143	6	0.137899	7	0.15989	0.146311	0.0118714
Q61876	Uncharacterized protein		0	14.5763	7	7	63.866	8.35	6	0.138122	6	0.134953	6	0.135135	0.13607	0.00177919	5	0.112259	5	0.113662	6	0.135839	0.120587	0.0132275	6	0.141143	7	0.160883	6	0.137049	0.146358	0.0127439
Q921L4	Histone H2B	LOC665622	0	38.5185	6	6	14.93	10.13	6	0.138122	6	0.134953	6	0.135135	0.13607	0.00177919	5	0.112259	6	0.136395	6	0.135839	0.128164	0.0137773	6	0.141143	6	0.137899	5	0.114207	0.131083	0.0147047
Q3TLP8	RAS-related C3 botulinum substrate 1, isoform CRA_a	Rac1	0	31.2796	6	3	23.417	8.69	5	0.115101	6	0.134953	6	0.135135	0.128396	0.0115143	6	0.13471	5	0.113662	6	0.135839	0.12807	0.0124907	6	0.141143	5	0.114916	6	0.137049	0.131036	0.0141096
P62141	Serine/threonine-protein phosphatase PP1-beta catalytic subunit	Ppp1cb	0	33.6391	9	1	37.163	6.19	5	0.115101	5	0.112461	7	0.157658	0.128407	0.0253666	6	0.13471	7	0.159127	6	0.135839	0.143225	0.0137828	6	0.141143	7	0.160883	6	0.137049	0.146358	0.0127439
Q3UYQ4	Putative uncharacterized protein	Api5	0	27.0992	10	10	59.01	7.34									6	0.13471	7	0.159127	6	0.135839	0.143225	0.0137828	6	0.141143	6	0.137899	5	0.114207	0.131083	0.0147047
Q8C1W9	Putative uncharacterized protein	Nap1l4	0	23.9336	8	7	47.332	4.73									5	0.112259	6	0.136395	5	0.113199	0.120617	0.0136715	6	0.141143	7	0.160883	7	0.15989	0.153972	0.0111211
Q91VR5	ATP-dependent RNA helicase DDX1	Ddx1	0	23.6486	14	14	82.448	7.21									5	0.112259	6	0.136395	6	0.135839	0.128164	0.0137773	5	0.117619	6	0.137899	5	0.114207	0.123242	0.0128077
Q3TQ70	Beta1 subnuit of GTP-binding protein	Gnb1	0	31.7647	8	3	37.353	6									7	0.157162	5	0.113662	6	0.135839	0.135554	0.0217513	5	0.117619	5	0.114916	6	0.137049	0.123195	0.0120739
P62814	V-type proton ATPase subunit B, brain isoform	Atp6v1b2	0	31.3112	11	11	56.515	5.81	8	0.184162	10	0.224921	9	0.202703	0.203929	0.0204072	9	0.202066	10	0.227324	7	0.158479	0.195956	0.0348271	7	0.164667	6	0.137899	6	0.137049	0.146538	0.0157057
Q50HX0	RAB14 protein	Rab14	0	40.9302	7	6	23.895	5.9	6	0.138122	6	0.134953	6	0.135135	0.13607	0.00177919									5	0.117619	6	0.137899	5	0.114207	0.123242	0.0128077
P25206	DNA replication licensing factor MCM3	Mcm3	0	14.0394	10	10	91.489	5.55	5	0.115101	5	0.112461	6	0.135135	0.120899	0.0123993									5	0.117619	5	0.114916	6	0.137049	0.123195	0.0120739
Q9D1G1	Ras-related protein Rab-1B	Rab1b	0	59.204	10	3	22.173	5.73	6	0.138122	5	0.112461	6	0.135135	0.128572	0.0140329									5	0.117619	6	0.137899	5	0.114207	0.123242	0.0128077
Q8BH59	Calcium-binding mitochondrial carrier protein Aralar1	Slc25a12	0	25.8493	13	9	74.523	8.25	5	0.115101	7	0.157445	7	0.157658	0.143401	0.0245087									5	0.117619	5	0.114916	6	0.137049	0.123195	0.0120739
B2RWW6	GCN1 general control of amino-acid synthesis 1-like 1 (Yeast)	Gcn1l1	0	11.8308	24	24	292.843	7.46																	8	0.188191	7	0.160883	8	0.182732	0.177268	0.0144508
O08807	Peroxiredoxin-4	Prdx4	0	33.9416	7	5	31.033	7.15																	5	0.117619	5	0.114916	6	0.137049	0.123195	0.0120739
Q571F9	MKIAA4115 protein (Fragment)	G3bp1	0	18.4158	7	7	56.121	6.46																	5	0.117619	6	0.137899	6	0.137049	0.130856	0.011471
Q8BMF4	Dihydrolipoyllysine-residue acetyltransferase component of pyruvate dehydrogenase complex, mitochondrial	Dlat	0	14.7975	7	7	67.899	8.57																	6	0.141143	5	0.114916	5	0.114207	0.123422	0.0153509
Q9DCW4	Electron transfer flavoprotein subunit beta	Etfb	0	46.2745	11	11	27.606	8.1																	7	0.164667	6	0.137899	7	0.15989	0.154152	0.0142767
Q9WVJ2	26S proteasome non-ATPase regulatory subunit 13	Psmd13	0	32.4468	10	10	42.782	5.71																	6	0.141143	5	0.114916	6	0.137049	0.131036	0.0141096
Q9Z1Q5	Chloride intracellular channel protein 1	Clic1	0	41.4938	7	7	26.996	5.17																	5	0.117619	6	0.137899	6	0.137049	0.130856	0.011471
P63330	Serine/threonine-protein phosphatase 2A catalytic subunit alpha isoform	Ppp2ca	0	42.0712	9	8	35.585	5.54									5	0.112259	5	0.113662	5	0.113199	0.11304	0.000715167	6	0.141143	7	0.160883	5	0.114207	0.138744	0.0234299
E9QKR0	Guanine nucleotide-binding protein G(I)/G(S)/G(T) subunit beta-2	Gnb2	0	39.5288	10	5	41.382	6.6	7	0.161142	5	0.112461	7	0.157658	0.143753	0.0271562	8	0.179614	7	0.159127	8	0.181118	0.173286	0.0122854	6	0.141143	7	0.160883	8	0.182732	0.161586	0.0208032
Q4VAE6	Ras family member A	Rhoa	0	47.6684	10	4	21.768	6.1	7	0.161142	7	0.157445	6	0.135135	0.151241	0.0140697	8	0.179614	6	0.136395	6	0.135839	0.150616	0.0251146	6	0.141143	8	0.183866	7	0.15989	0.161633	0.0214145
G5E924	Heterogeneous nuclear ribonucleoprotein L (Fragment)	Hnrnpl	0	21.9512	11	11	66.89	8.18	6	0.138122	6	0.134953	6	0.135135	0.13607	0.00177919									9	0.211715	8	0.183866	7	0.15989	0.185157	0.0259364
Q3TF40	Putative uncharacterized protein (Fragment)	Nono	0	20.8333	10	9	60.369	9.61	6	0.138122	5	0.112461	5	0.112613	0.121065	0.0147717									7	0.164667	6	0.137899	5	0.114207	0.138925	0.0252455
F6ZDS4	Nucleoprotein TPR	Tpr	0	8.22707	17	17	273.824	5.03																	8	0.188191	7	0.160883	6	0.137049	0.162041	0.0255907
P14824	Annexin A6	Anxa6	0	26.1516	15	15	75.837	5.5																	5	0.117619	7	0.160883	6	0.137049	0.138517	0.0216689
P38060	Hydroxymethylglutaryl-CoA lyase, mitochondrial	Hmgcl	0	33.8462	8	8	34.217	8.41																	5	0.117619	7	0.160883	6	0.137049	0.138517	0.0216689
P61161	Actin-related protein 2	Actr2	0	29.1878	9	9	44.732	6.74																	5	0.117619	7	0.160883	6	0.137049	0.138517	0.0216689
Q3U8F5	Putative uncharacterized protein	Psmd12	0	21.9298	9	9	52.833	7.06																	6	0.141143	7	0.160883	5	0.114207	0.138744	0.0234299
Q60597	2-oxoglutarate dehydrogenase, mitochondrial	Ogdh	0	17.1065	13	13	116.375	6.83	6	0.138122	7	0.157445	6	0.135135	0.143567	0.0121108	6	0.13471	5	0.113662	6	0.135839	0.12807	0.0124907	7	0.164667	7	0.160883	5	0.114207	0.146586	0.0281042
G5E866	Splicing factor 3B subunit 1	Sf3b1	0	16.411	16	16	145.738	7.09	7	0.161142	5	0.112461	5	0.112613	0.128738	0.0280623	8	0.179614	5	0.113662	8	0.181118	0.158131	0.0385189	5	0.117619	7	0.160883	5	0.114207	0.130903	0.0260189
Q3TIC8	Putative uncharacterized protein	Uqcrc1	0	32.9167	11	11	52.719	6.1	5	0.115101	8	0.179937	7	0.157658	0.150899	0.0329421									5	0.117619	5	0.114916	7	0.15989	0.130809	0.0252218
Q99JI4	26S proteasome non-ATPase regulatory subunit 6	Psmd6	0	32.3907	11	11	45.507	5.52									5	0.112259	6	0.136395	7	0.158479	0.135711	0.0231176	8	0.188191	5	0.114916	6	0.137049	0.146719	0.0375823
Q5SWR1	AP complex subunit beta	Ap2b1	0	30.3891	20	9	105.655	5.34	6	0.138122	6	0.134953	11	0.247748	0.173607	0.064227	8	0.179614	8	0.18186	10	0.226398	0.195957	0.0263865	6	0.141143	5	0.114916	8	0.182732	0.146264	0.0341966
O08553	Dihydropyrimidinase-related protein 2	Dpysl2	0	19.9301	8	8	62.239	6.38																	5	0.117619	5	0.114916	8	0.182732	0.138422	0.0383969
Q3TKG4	Putative uncharacterized protein (Fragment)	Psmc3	0	23.1076	9	9	55.603	5.24																	6	0.141143	6	0.137899	9	0.205573	0.161539	0.0381696
B2RTM0	Histone H4	Hist2h4	0	51.4563	6	6	11.36	11.36	5	0.115101	6	0.134953	6	0.135135	0.128396	0.0115143	5	0.112259	5	0.113662	5	0.113199	0.11304	0.000715167
Q3TJH1	Putative uncharacterized protein	Gnai3	0	24.8588	7	2	40.513	5.57									5	0.112259	5	0.113662	5	0.113199	0.11304	0.000715167
Q61599	Rho GDP-dissociation inhibitor 2	Arhgdib	0	55.5	6	5	22.836	5.11									5	0.112259	5	0.113662	5	0.113199	0.11304	0.000715167
Q9DCT2	NADH dehydrogenase [ubiquinone] iron-sulfur protein 3, mitochondrial	Ndufs3	0	30.038	6	6	30.131	7.17									5	0.112259	5	0.113662	5	0.113199	0.11304	0.000715167
Q8BT90	Putative uncharacterized protein (Fragment)	Rps17	0	54.6099	8	8	16.131	9.94	5	0.115101	5	0.112461	5	0.112613	0.113392	0.00148266	7	0.157162	6	0.136395	6	0.135839	0.143132	0.0121537
Q99JY0	Trifunctional enzyme subunit beta, mitochondrial	Hadhb	0	26.1053	11	11	51.353	9.38	5	0.115101	5	0.112461	5	0.112613	0.113392	0.00148266	6	0.13471	5	0.113662	6	0.135839	0.12807	0.0124907
Q9CY58	Plasminogen activator inhibitor 1 RNA-binding protein	Serbp1	0	21.1302	7	7	44.687	8.54	5	0.115101	5	0.112461	5	0.112613	0.113392	0.00148266	5	0.112259	5	0.113662	6	0.135839	0.120587	0.0132275
O54734	Dolichyl-diphosphooligosaccharide--protein glycosyltransferase 48 kDa subunit	Ddost	0	19.9546	7	7	48.997	5.83	5	0.115101	5	0.112461	6	0.135135	0.120899	0.0123993	5	0.112259	5	0.113662	6	0.135839	0.120587	0.0132275
P61089	Ubiquitin-conjugating enzyme E2 N	Ube2n	0	51.9737	7	7	17.127	6.57	6	0.138122	5	0.112461	5	0.112613	0.121065	0.0147717	5	0.112259	5	0.113662	6	0.135839	0.120587	0.0132275
P99027	60S acidic ribosomal protein P2	Rplp2	0	70.4348	6	6	11.644	4.54	5	0.115101	6	0.134953	6	0.135135	0.128396	0.0115143	6	0.13471	5	0.113662	5	0.113199	0.120524	0.0122881
Q543H0	MCG16662	Srm	0	32.7815	7	7	33.973	5.5	5	0.115101	6	0.134953	6	0.135135	0.128396	0.0115143	5	0.112259	6	0.136395	6	0.135839	0.128164	0.0137773
Q9QYA2	Mitochondrial import receptor subunit TOM40 homolog	Tomm40	0	39.6122	9	9	37.871	7.74	6	0.138122	6	0.134953	5	0.112613	0.128562	0.0139034	6	0.13471	6	0.136395	5	0.113199	0.128101	0.0129332
Q6PDI5	Proteasome-associated protein ECM29 homolog	Ecm29	0	10.163	15	15	203.573	7.06	6	0.138122	7	0.157445	5	0.112613	0.13606	0.0224871	5	0.112259	6	0.136395	6	0.135839	0.128164	0.0137773
Q9CZD3	Glycine--tRNA ligase	Gars	0	17.9698	10	10	81.826	6.65	5	0.115101	7	0.157445	6	0.135135	0.135894	0.021182	6	0.13471	6	0.136395	5	0.113199	0.128101	0.0129332
Q8C3J5	Dedicator of cytokinesis protein 2	Dock2	0	13.9497	20	20	211.568	6.99	7	0.161142	9	0.202429	7	0.157658	0.173743	0.0249041	7	0.157162	7	0.159127	6	0.135839	0.150709	0.0129157
P57776	Elongation factor 1-delta	Eef1d	0	46.9751	9	1	31.274	5.02	8	0.184162	5	0.112461	6	0.135135	0.143919	0.0366489	6	0.13471	6	0.136395	5	0.113199	0.128101	0.0129332
D3YVN7	Elongation factor Tu	Gm9755	0	33.1858	13	12	49.507	7.56									7	0.157162	7	0.159127	6	0.135839	0.150709	0.0129157
E9PVC5	Eukaryotic translation initiation factor 4 gamma 1	Eif4g1	0	13.6763	18	15	175.35	5.38									5	0.112259	6	0.136395	6	0.135839	0.128164	0.0137773
F8WHQ1	Tumor protein D52	Tpd52	0	26.7206	6	6	26.91	4.96									6	0.13471	5	0.113662	5	0.113199	0.120524	0.0122881
P61255	60S ribosomal protein L26	Rpl26	0	38.6207	7	7	17.248	10.55									5	0.112259	6	0.136395	5	0.113199	0.120617	0.0136715
Q3THE2	Myosin regulatory light chain 12B	Myl12b	0	50.5814	7	7	19.767	4.84									6	0.13471	5	0.113662	5	0.113199	0.120524	0.0122881
Q3U6A3	Monocyte differentiation antigen CD14	Cd14	0	29.5082	8	8	39.145	5.21									6	0.13471	5	0.113662	5	0.113199	0.120524	0.0122881
Q62159	Rho-related GTP-binding protein RhoC	Rhoc	0	29.0155	7	1	21.992	6.58									6	0.13471	5	0.113662	5	0.113199	0.120524	0.0122881
Q8BH04	Phosphoenolpyruvate carboxykinase [GTP], mitochondrial	Pck2	0	25.3125	11	11	70.482	7.28									6	0.13471	5	0.113662	6	0.135839	0.12807	0.0124907
Q9CY64	Biliverdin reductase A	Blvra	0	28.4746	7	7	33.504	7.02									5	0.112259	5	0.113662	6	0.135839	0.120587	0.0132275
Q9R1P4	Proteasome subunit alpha type-1	Psma1	0	41.0646	10	10	29.528	6.46									5	0.112259	6	0.136395	5	0.113199	0.120617	0.0136715
P32067	Lupus La protein homolog	Ssb	0	23.8554	9	9	47.727	9.77	7	0.161142	7	0.157445	5	0.112613	0.143733	0.0270145	5	0.112259	6	0.136395	7	0.158479	0.135711	0.0231176
Q3U890	Putative uncharacterized protein	Hars	0	33.0059	14	12	57.382	6	6	0.138122	6	0.134953	11	0.247748	0.173607	0.064227	9	0.202066	7	0.159127	8	0.181118	0.18077	0.0214714
Q3UA65	Putative uncharacterized protein	Mcm4	0	16.7053	11	11	96.604	7.31									6	0.13471	7	0.159127	5	0.113199	0.135679	0.0229793
Q80Y09	Pdcd6ip protein	Pdcd6ip	0	15.8257	12	12	96.251	6.52									7	0.157162	6	0.136395	5	0.113199	0.135585	0.0219927
Q9JIF7	Coatomer subunit beta	Copb1	0	18.0483	13	13	106.998	6	5	0.115101	6	0.134953	8	0.18018	0.143411	0.0333538	7	0.157162	9	0.204592	7	0.158479	0.173411	0.0270116
Q9D1A2	Cytosolic non-specific dipeptidase	Cndp2	0	37.4737	13	13	52.734	5.66	10	0.230203	11	0.247413	8	0.18018	0.219265	0.0349255	7	0.157162	9	0.204592	9	0.203758	0.188504	0.0271462
P51863	V-type proton ATPase subunit d 1	Atp6v0d1	0	37.037	9	9	40.275	5									5	0.112259	7	0.159127	7	0.158479	0.143288	0.0268743
Q3TXS7	26S proteasome non-ATPase regulatory subunit 1	Psmd1	0	19.937	15	15	105.663	5.39									7	0.157162	5	0.113662	7	0.158479	0.143101	0.0255032
P32921	Tryptophan--tRNA ligase, cytoplasmic	Wars	0	28.4823	10	10	54.323	6.89	6	0.138122	7	0.157445	5	0.112613	0.13606	0.0224871	6	0.13471	9	0.204592	7	0.158479	0.165927	0.0355312
P97449	Aminopeptidase N	Anpep	0	19.9793	13	13	109.582	5.9									8	0.179614	7	0.159127	5	0.113199	0.150647	0.0340099
Q3TDF8	Putative uncharacterized protein	Etf1	0	34.3249	14	14	48.973	5.71	9	0.207182	5	0.112461	6	0.135135	0.151593	0.049459	10	0.224517	6	0.136395	12	0.271678	0.210863	0.0686673
A2AFQ0	E3 ubiquitin-protein ligase HUWE1	Huwe1	0	4.49977	15	15	482.389	5.22	6	0.138122	6	0.134953	6	0.135135	0.13607	0.00177919
E9QAZ2	Ribosomal protein L15	Gm10020	0	35.2941	7	7	24.062	11.58	5	0.115101	5	0.112461	5	0.112613	0.113392	0.00148266
Q69ZN1	MKIAA1252 protein (Fragment)	Sgpl1	0	17.265	8	8	65.4	9.17	5	0.115101	5	0.112461	5	0.112613	0.113392	0.00148266
Q6PHQ9	Polyadenylate-binding protein	Pabpc4	0	17.4242	8	3	72.197	9.39	5	0.115101	5	0.112461	5	0.112613	0.113392	0.00148266
E9PW66	Nucleosome assembly protein 1-like 1	Nap1l1	0	22.488	6	5	48.513	4.48	5	0.115101	6	0.134953	5	0.112613	0.120889	0.0122431
E9PYB0	Protein Ahnak2 (Fragment)	Ahnak2	0	28.1358	7	2	182.496	7.08	5	0.115101	6	0.134953	5	0.112613	0.120889	0.0122431
G3X956	FACT complex subunit SPT16	Supt16	0	10.5062	9	9	119.763	5.66	5	0.115101	6	0.134953	5	0.112613	0.120889	0.0122431
P01900	H-2 class I histocompatibility antigen, D-D alpha chain	H2-D1	0	20.5479	7	2	41.084	6.65	5	0.115101	5	0.112461	6	0.135135	0.120899	0.0123993
Q3TMX5	Arginine-rich, mutated in early stage tumors, isoform CRA_b	Manf	0	42.4581	7	1	20.375	8.25	6	0.138122	5	0.112461	6	0.135135	0.128572	0.0140329
Q3U7R1	Extended synaptotagmin-1	Esyt1	0	10.8974	9	9	121.478	5.95	5	0.115101	6	0.134953	5	0.112613	0.120889	0.0122431
Q3UJR8	Transcription factor BTF3	Btf3	0	72.2222	7	7	17.688	7.5	5	0.115101	5	0.112461	6	0.135135	0.120899	0.0123993
P14685	26S proteasome non-ATPase regulatory subunit 3	Psmd3	0	25.4717	11	11	60.68	8.44	6	0.138122	7	0.157445	8	0.18018	0.158582	0.0210524
Q8R050	Eukaryotic peptide chain release factor GTP-binding subunit ERF3A	Gspt1	0	14.4654	7	7	68.582	5.21	7	0.161142	5	0.112461	6	0.135135	0.136246	0.0243596
Q8VIJ6	Splicing factor, proline- and glutamine-rich	Sfpq	0	14.3062	10	9	75.394	9.44	6	0.138122	5	0.112461	7	0.157658	0.13608	0.0226676
Q91W06	V-type proton ATPase subunit a	Tcirg1	0	17.6259	10	10	93.388	6.33	6	0.138122	7	0.157445	5	0.112613	0.13606	0.0224871
Q9DCX2	ATP synthase subunit d, mitochondrial	Atp5h	0	72.0497	9	9	18.738	5.69	5	0.115101	6	0.134953	7	0.157658	0.135904	0.0212941
Q3TGC5	Putative uncharacterized protein	Pebp1	0	68.4492	7	7	20.876	5.6	7	0.161142	5	0.112461	5	0.112613	0.128738	0.0280623
Q02819	Nucleobindin-1	Nucb1	0	22.658	9	9	53.376	5.07	8	0.184162	6	0.134953	5	0.112613	0.143909	0.0366059
Q62351	Transferrin receptor protein 1	Tfrc	0	17.5623	12	12	85.677	6.57	8	0.184162	5	0.112461	6	0.135135	0.143919	0.0366489
Q3UJW9	Putative uncharacterized protein	Akr1a1	0	38.7692	10	10	36.592	7.39	5	0.115101	5	0.112461	8	0.18018	0.135914	0.0383583
