# Supplementary material for: Comparative and network-based proteomic analysis of low dose ethanol- and lipopolysaccharide-induced macrophages
Source: PLoS One. 2018 Feb 26;13(2):e0193104. doi: 10.1371/journal.pone.0193104 (PMC5826526; doi:10.1371/journal.pone.0193104)
Supplement: S2 Table — (XLSX) [file pone.0193104.s011.xlsx]

## Sheet: S2 Table
S2 Table. Identified proteins with differential expression changes in ethanol-treated and LPS-stimulated RAW 264.7 macrophages using gel-free proteomic techniques.
Accession	Description	Gene Name	Exp. q-value	Coverage	Peptides	Unique Peptides	MW [kDa]	calc. pI	Control	LPS	Ethanol-LPS	Ethanol
A0A068BFR3	RAS oncogene family protein	Rab11b	0	33.945	7	7	24.473	5.94				0.119303
A0A0A0MQA5	Tubulin alpha-4A chain (Fragment)	Tuba4a	0	48.847	17	4	52.87	5.19	0.31746	0.3316	0.346661	0.342003
A0A0A0MQF6	Glyceraldehyde-3-phosphate dehydrogenase	Gapdh	0	57.3816	14	11	38.629	8.97	0.31746	0.316527	0.315846	0.334049
A1A4T2	Alpha glucosidase 2 alpha neutral subunit	Ganab	0	23.2919	18	18	109.335	6.15	0.188964	0.188409	0.207996	0.190885
A2A7S7	Tyrosine--tRNA ligase	Yars	0	31.5603	15	15	62.962	8.44	0.21164	0.195945	0.154071	0.190885
A2AFQ0	E3 ubiquitin-protein ligase HUWE1	Huwe1	0	4.49977	15	15	482.389	5.22	0.136054
A6ZI44	Fructose-bisphosphate aldolase	Aldoa	0	60.5263	21	8	45.092	7.91	0.408163	0.369282	0.415993	0.445399
A8IP69	14-3-3 protein gamma	Ywhag	0	57.8947	13	7	28.285	4.89	0.241875	0.256236	0.246514	0.278374
B1AX58	Plastin-3	Pls3	0	20.3443	12	6	71.701	5.62	0.181406	0.180873	0.184886	0.222699
B2CY77	Laminin receptor (Fragment)	Rpsa	0	42.3729	9	9	32.829	4.87	0.181406	0.195945	0.161775	0.167025
B2RQC6	CAD protein	Cad	0	15.7753	26	26	243.084	6.43	0.234316	0.278845	0.300439	0.389724
B2RSV4	Splicing factor 3b, subunit 3	Sf3b3	0	16.023	16	16	135.465	5.26	0.15873	0.143191	0.200293	0.214746
B2RTM0	Histone H4	Hist2h4	0	51.4563	6	6	11.36	11.36	0.128496	0.113045
B2RWW6	GCN1 general control of amino-acid synthesis 1-like 1 (Yeast)	Gcn1l1	0	11.8308	24	24	292.843	7.46			0.177182
B2RXT5	Glucose-6-phosphate isomerase	Gpi1	0	37.5	10	1	38.259	8.48	0.196523	0.188409	0.200293	0.206792
B2RY15	Tln2 protein	Tln2	0	4.36664	10	1	271.476	5.57	0.181406	0.173336		0.167025
B7STB7	Annexin	Anxa1	0	49.1329	16	16	38.726	7.37	0.241875	0.195945	0.169478	0.198839
B9EHN0	Ubiquitin-activating enzyme E1, Chr X	Uba1	0	27.1267	20	20	117.734	5.66	0.302343	0.271309	0.315846	0.270421
B9EIU1	Glutamyl-prolyl-tRNA synthetase	Eprs	0	32.3413	36	36	169.856	7.59	0.483749	0.587836	0.392882	0.38177
B9EKP5	Filamin, alpha	Flna	0	22.8875	43	41	280.297	6.01	0.529101	0.482327	0.45451	0.413585
D3YVN7	Elongation factor Tu	Gm9755	0	33.1858	13	12	49.507	7.56		0.150727
D3YWI1	Fructose-bisphosphate aldolase (Fragment)	Aldoa	0	69.4915	14	1	25.78	7.14	0.272109	0.2487	0.285032	0.294281
D3Z722	40S ribosomal protein S19	Rps19	0	33.0189	8	1	23.09	10.46	0.15873	0.150727	0.146368	0.174978
E9PVC5	Eukaryotic translation initiation factor 4 gamma 1	Eif4g1	0	13.6763	18	15	175.35	5.38		0.128118
E9PW66	Nucleosome assembly protein 1-like 1	Nap1l1	0	22.488	6	5	48.513	4.48	0.120937
E9PYB0	Protein Ahnak2 (Fragment)	Ahnak2	0	28.1358	7	2	182.496	7.08	0.120937
E9PZF0	Nucleoside diphosphate kinase	Gm20390	0	71.5356	12	4	30.181	8.72	0.249433	0.2487	0.261921	0.270421
E9Q455	Tropomyosin alpha-1 chain	Tpm1	0	25.498	7	2	28.731	4.79	0.143613	0.135655		0.143164
E9Q5A0	60S ribosomal protein L13a	Rpl13a	0	14.6572	7	7	48.312	10.23	0.151172	0.150727	0.130961	0.151117
E9Q5J9	Tropomyosin alpha-3 chain	Tpm3	0	38.2456	14	1	33.26	4.77	0.226757	0.263773	0.238811	0.254514
E9Q616	Protein Ahnak	Ahnak	0	47.9844	103	103	603.866	6.3	1.4059	1.37915	0.254218	0.270421
E9Q7G0	Protein Numa1	Numa1	0	14.3744	25	25	235.487	5.87	0.15873		0.269625	0.238607
E9QAZ2	Ribosomal protein L15	Gm10020	0	35.2941	7	7	24.062	11.58	0.113379
E9QKR0	Guanine nucleotide-binding protein G(I)/G(S)/G(T) subunit beta-2	Gnb2	0	39.5288	10	5	41.382	6.6	0.143613	0.173336	0.161775
E9QNN1	ATP-dependent RNA helicase A	Dhx9	0	20.0145	23	23	149.596	6.83	0.241875	0.233627	0.269625	0.230653
F6VW30	14-3-3 protein theta (Fragment)	Ywhaq	0	39.934	12	7	34.327	6.38	0.204082	0.180873	0.200293	0.190885
F6ZDS4	Nucleoprotein TPR	Tpr	0	8.22707	17	17	273.824	5.03			0.161775
F6ZFU0	Elongation factor 1-delta (Fragment)	Eef1d	0	23.3696	9	1	61.354	7.39	0.151172	0.150727		0.13521
F8WH01	Protein arginine N-methyltransferase 1	Prmt1	0	31.9559	9	1	41.242	5.4	0.120937		0.130961	0.167025
F8WH69	Neutrophil cytosol factor 1	Ncf1	0	19.5545	7	7	45.987	9.01				0.143164
F8WHL2	Coatomer subunit alpha	Copa	0	21.7356	20	20	139.321	7.58	0.15873	0.180873	0.2157	0.206792
F8WHQ1	Tumor protein D52	Tpd52	0	26.7206	6	6	26.91	4.96		0.120582
G3UWG1	MCG115977	Gm10108	0	49.5238	6	6	11.688	9.64	0.136054		0.130961	0.127257
G3UXL2	Protein Prps1l3	Prps1l3	0	36.478	9	3	34.802	6.98				0.151117
G3X956	FACT complex subunit SPT16	Supt16	0	10.5062	9	9	119.763	5.66	0.120937
G3X9W0	Heterogeneous nuclear ribonucleoprotein D, isoform CRA_a	Hnrnpd	0	22.619	7	5	36.185	8.1	0.120937		0.123257	0.13521
G5E866	Splicing factor 3B subunit 1	Sf3b1	0	16.411	16	16	145.738	7.09	0.128496	0.158264	0.130961
G5E8N5	L-lactate dehydrogenase	Ldha	0	72.8532	22	2	39.733	8.35	0.393046	0.384355	0.439103	0.461306
G5E924	Heterogeneous nuclear ribonucleoprotein L (Fragment)	Hnrnpl	0	21.9512	11	11	66.89	8.18	0.136054		0.184886
H7BX95	Serine/arginine-rich-splicing factor 1	Srsf1	0	40.7115	10	10	28.312	10.08	0.173847	0.188409	0.161775	0.174978
J3KMQ2	Protein Gm5422	Gm5422	0	18.0509	11	1	100.099	5.5				0.182932
J3QMG3	Voltage-dependent anion-selective channel protein 3	Vdac3	0	22.8873	5	4	30.832	8.79	0.113379			0.119303
J3QN31	Adenylosuccinate synthetase isozyme 1	Adssl1	0	25.2083	9	9	52.746	8.19			0.161775	0.143164
J3QPG5	Prosaposin	Psap	0	17.4147	8	8	61.322	5.29			0.115554	0.127257
O08528	Hexokinase-2	Hk2	0	25.9542	20	15	102.469	6.11	0.272109	0.256236	0.338957	0.310188
O08553	Dihydropyrimidinase-related protein 2	Dpysl2	0	19.9301	8	8	62.239	6.38			0.138664
O08749	Dihydrolipoyl dehydrogenase, mitochondrial	Dld	0	41.6503	14	14	54.238	7.9	0.166289	0.241164	0.161775	0.127257
O08807	Peroxiredoxin-4	Prdx4	0	33.9416	7	5	31.033	7.15			0.123257
O35381	Acidic leucine-rich nuclear phosphoprotein 32 family member A	Anp32a	0	29.5547	8	5	28.52	4.07	0.143613	0.135655	0.154071	0.143164
O35685	Nuclear migration protein nudC	Nudc	0	37.0482	12	12	38.334	5.26	0.136054	0.143191	0.177182	0.206792
O54734	Dolichyl-diphosphooligosaccharide--protein glycosyltransferase 48 kDa subunit	Ddost	0	19.9546	7	7	48.997	5.83	0.120937	0.120582
O88569	Heterogeneous nuclear ribonucleoproteins A2/B1	Hnrnpa2b1	0	42.7762	15	13	37.38	8.95	0.302343	0.278845	0.292736	0.310188
P00493	Hypoxanthine-guanine phosphoribosyltransferase	Hprt1	0	63.3028	10	10	24.555	6.68		0.135655	0.154071	0.174978
P00920	Carbonic anhydrase 2	Ca2	0	49.2308	9	9	29.015	7.01	0.181406	0.195945	0.177182	0.206792
P01900	H-2 class I histocompatibility antigen, D-D alpha chain	H2-D1	0	20.5479	7	2	41.084	6.65	0.120937
P05063	Fructose-bisphosphate aldolase C	Aldoc	0	39.6694	11	7	39.37	7.12	0.181406	0.1658	0.2157	0.198839
P05201	Aspartate aminotransferase, cytoplasmic	Got1	0	32.6877	10	10	46.219	7.14	0.136054	0.180873	0.154071	0.190885
P05202	Aspartate aminotransferase, mitochondrial	Got2	0	34.4186	14	14	47.381	9	0.279667	0.2487	0.292736	0.254514
P06745	Glucose-6-phosphate isomerase	Gpi	0	44.4444	16	7	62.727	8.13	0.249433	0.2487	0.277328	0.262467
P07356	Annexin A2	Anxa2	0	52.8024	17	17	38.652	7.69	0.26455	0.286382	0.354364	0.310188
P08003	Protein disulfide-isomerase A4	Pdia4	0	32.2884	15	15	71.938	5.31	0.26455	0.2487	0.269625	0.230653
P08030	Adenine phosphoribosyltransferase	Aprt	0	73.8889	9	9	19.712	6.79	0.143613		0.146368	0.143164
P08249	Malate dehydrogenase, mitochondrial	Mdh2	0	59.1716	15	15	35.589	8.68	0.340136	0.339136	0.346661	0.35791
P08752	Guanine nucleotide-binding protein G(i) subunit alpha-2	Gnai2	0	53.8028	14	9	40.463	5.45	0.15873	0.195945	0.238811	0.222699
P09103	Protein disulfide-isomerase	P4hb	0	54.6169	25	25	57.023	4.88	0.42328	0.376818	0.508435	0.509027
P09405	Nucleolin	Ncl	0	34.7949	26	26	76.677	4.75	0.498866	0.504936	0.493028	0.532888
P09411	Phosphoglycerate kinase 1	Pgk1	0	76.0192	27	27	44.522	7.9	0.513983	0.527545	0.56236	0.564702
P10605	Cathepsin B	Ctsb	0	45.4277	12	12	37.256	5.91	0.234316	0.218555	0.231107	0.190885
P10639	Thioredoxin	Txn	0	65.7143	6	6	11.668	4.92	0.128496	0.128118	0.138664	0.143164
P11499	Heat shock protein HSP 90-beta	Hsp90ab1	0	58.8398	43	24	83.229	5.03	0.740741	0.776245	0.816578	0.819216
P11835	Integrin beta-2	Itgb2	0	18.9364	13	13	84.97	7.12	0.136054		0.154071	0.143164
P11983	T-complex protein 1 subunit alpha	Tcp1	0	57.554	24	24	60.411	6.16	0.340136	0.376818	0.369771	0.286328
P12265	Beta-glucuronidase	Gusb	0	18.2099	9	9	74.148	6.7	0.151172	0.150727	0.177182	0.13521
P12382	ATP-dependent 6-phosphofructokinase, liver type	Pfkl	0	30.5128	17	15	85.305	7.17	0.15873	0.218555	0.207996	0.294281
P13020	Gelsolin	Gsn	0	18.9744	10	10	85.888	6.18			0.146368	0.13521
P14148	60S ribosomal protein L7	Rpl7	0	44.8148	13	12	31.4	10.89	0.26455	0.241164	0.261921	0.222699
P14152	Malate dehydrogenase, cytoplasmic	Mdh1	0	41.018	11	11	36.488	6.58	0.166289	0.218555	0.207996	0.214746
P14211	Calreticulin	Calr	0	46.3942	17	17	47.965	4.49	0.272109	0.256236	0.277328	0.262467
P14685	26S proteasome non-ATPase regulatory subunit 3	Psmd3	0	25.4717	11	11	60.68	8.44	0.15873
P14733	Lamin-B1	Lmnb1	0	32.3129	19	16	66.745	5.16	0.226757	0.211018	0.231107	0.238607
P14824	Annexin A6	Anxa6	0	26.1516	15	15	75.837	5.5			0.138664
P15532	Nucleoside diphosphate kinase A	Nme1	0	73.0263	10	2	17.197	7.37	0.188964	0.188409	0.223403	0.222699
P16045	Galectin-1	Lgals1	0	58.5185	7	7	14.856	5.49	0.143613		0.138664	0.143164
P16110	Galectin-3	Lgals3	0	37.5	9	9	27.498	8.38	0.181406	0.173336	0.169478	0.174978
P17710	Hexokinase-1	Hk1	0	21.8686	19	13	108.234	6.8	0.226757	0.233627	0.238811	0.302235
P17742	Peptidyl-prolyl cis-trans isomerase A	Ppia	0	59.7561	11	9	17.96	7.9	0.234316	0.226091	0.231107	0.238607
P17751	Triosephosphate isomerase	Tpi1	0	67.5585	14	14	32.171	5.74	0.272109	0.301455	0.315846	0.334049
P17918	Proliferating cell nuclear antigen	Pcna	0	55.9387	11	11	28.766	4.77	0.188964	0.211018	0.231107	0.198839
P18760	Cofilin-1	Cfl1	0	59.6386	11	10	18.548	8.09	0.204082	0.226091	0.2157	0.238607
P19096	Fatty acid synthase	Fasn	0	36.5815	63	63	272.257	6.58	0.680272	0.678273	0.808875	0.73968
P20029	78 kDa glucose-regulated protein	Hspa5	0	47.9389	28	26	72.377	5.16	0.566893	0.572764	0.631692	0.572656
P20152	Vimentin	Vim	0	67.5966	33	3	53.655	5.12	0.589569	0.633054	0.662507	0.636284
P21550	Beta-enolase	Eno3	0	34.5622	11	5	46.995	7.18	0.151172	0.143191	0.184886	0.190885
P23116	Eukaryotic translation initiation factor 3 subunit A	Eif3a	0	19.7173	24	24	161.838	6.77	0.26455	0.324064	0.331253	0.278374
P24270	Catalase	Cat	0	30.5503	12	12	59.758	7.88				0.151117
P24547	Inosine-5'-monophosphate dehydrogenase 2	Impdh2	0	26.07	10	10	55.78	7.28		0.128118	0.154071	0.127257
P25206	DNA replication licensing factor MCM3	Mcm3	0	14.0394	10	10	91.489	5.55	0.120937		0.123257
P25444	40S ribosomal protein S2	Rps2	0	49.4881	13	13	31.212	10.24	0.234316	0.218555	0.223403	0.238607
P26039	Talin-1	Tln1	0	47.1074	78	69	269.653	6.18	1.07332	1.10031	1.02457	1.02601
P26041	Moesin	Msn	0	48.5269	29	19	67.725	6.6	0.453515	0.474791	0.45451	0.46926
P26443	Glutamate dehydrogenase 1, mitochondrial	Glud1	0	37.0968	16	16	61.298	8	0.196523	0.233627	0.223403	0.214746
P27659	60S ribosomal protein L3	Rpl3	0	41.6873	15	15	46.081	10.21	0.309902	0.301455	0.285032	0.294281
P27773	Protein disulfide-isomerase A3	Pdia3	0	54.4554	29	29	56.643	6.21	0.506425	0.482327	0.523843	0.540841
P29341	Polyadenylate-binding protein 1	Pabpc1	0	36.478	19	14	70.626	9.5	0.302343	0.339136	0.277328	0.294281
P30416	Peptidyl-prolyl cis-trans isomerase FKBP4	Fkbp4	0	53.7118	19	19	51.54	5.72	0.196523	0.203482	0.169478	0.159071
P30681	High mobility group protein B2	Hmgb2	0	36.6667	9	8	24.147	7.31	0.204082	0.203482	0.207996	0.198839
P32067	Lupus La protein homolog	Ssb	0	23.8554	9	9	47.727	9.77	0.143613	0.135655
P32921	Tryptophan--tRNA ligase, cytoplasmic	Wars	0	28.4823	10	10	54.323	6.89	0.136054	0.1658
P35700	Peroxiredoxin-1	Prdx1	0	68.3417	12	10	22.162	8.12	0.249433	0.271309	0.269625	0.262467
P35979	60S ribosomal protein L12	Rpl12	0	54.5455	6	6	17.794	9.42	0.120937	0.135655	0.130961	0.119303
P38060	Hydroxymethylglutaryl-CoA lyase, mitochondrial	Hmgcl	0	33.8462	8	8	34.217	8.41			0.138664
P38647	Stress-70 protein, mitochondrial	Hspa9	0	50.5155	30	30	73.416	6.07	0.544218	0.565227	0.500732	0.501074
P40124	Adenylyl cyclase-associated protein 1	Cap1	0	51.6878	19	17	51.532	7.52	0.355253	0.354209	0.32355	0.35791
P40142	Transketolase	Tkt	0	58.427	25	25	67.588	7.5	0.355253	0.384355	0.385178	0.365863
P43274	Histone H1.4	Hist1h1e	0	25.1142	8	2	21.964	11.11	0.128496	0.143191	0.138664	0.151117
P45376	Aldose reductase	Akr1b1	0	59.8101	16	15	35.709	7.18	0.340136	0.316527	0.338957	0.349956
P47738	Aldehyde dehydrogenase, mitochondrial	Aldh2	0	56.0694	21	20	56.502	7.62	0.377929	0.384355	0.423696	0.373817
P47757	F-actin-capping protein subunit beta	Capzb	0	46.9314	11	11	31.326	5.74	0.166289	0.150727	0.154071	0.127257
P47911	60S ribosomal protein L6	Rpl6	0	36.4865	12	12	33.489	10.7	0.21164	0.180873	0.192589	0.214746
P47962	60S ribosomal protein L5	Rpl5	0	38.3838	9	9	34.379	9.77	0.188964	0.195945	0.192589	0.190885
P47963	60S ribosomal protein L13	Rpl13	0	31.2796	7	7	24.291	11.55	0.15873	0.150727	0.154071	0.167025
P48036	Annexin A5	Anxa5	0	77.7429	22	22	35.73	4.96	0.430839	0.437109	0.377475	0.405631
P48678	Prelamin-A/C	Lmna	0	47.8195	34	33	74.193	6.98	0.566893	0.550154	0.56236	0.540841
P48962	ADP/ATP translocase 1	Slc25a4	0	49.3289	13	6	32.883	9.72	0.249433	0.233627	0.269625	0.270421
P50247	Adenosylhomocysteinase	Ahcy	0	37.963	15	15	47.657	6.54	0.241875	0.2487	0.277328	0.270421
P50516	V-type proton ATPase catalytic subunit A	Atp6v1a	0	32.4149	15	15	68.283	5.58	0.21164	0.203482	0.238811	0.182932
P51150	Ras-related protein Rab-7a	Rab7a	0	60.3865	11	11	23.475	6.7	0.181406	0.180873	0.177182	0.190885
P51863	V-type proton ATPase subunit d 1	Atp6v0d1	0	37.037	9	9	40.275	5		0.143191
P51881	ADP/ATP translocase 2	Slc25a5	0	45.6376	13	6	32.91	9.73	0.294785	0.278845	0.292736	0.286328
P52480	Pyruvate kinase PKM	Pkm	0	69.8682	35	34	57.808	7.47	0.619803	0.655664	0.685617	0.684005
P54071	Isocitrate dehydrogenase [NADP], mitochondrial	Idh2	0	38.2743	17	16	50.874	8.69	0.234316	0.316527	0.269625	0.342003
P54116	Erythrocyte band 7 integral membrane protein	Stom	0	33.0986	7	7	31.355	6.93	0.113379			0.127257
P56399	Ubiquitin carboxyl-terminal hydrolase 5	Usp5	0	17.366	11	11	95.772	5.01		0.1658		0.151117
P56480	ATP synthase subunit beta, mitochondrial	Atp5b	0	66.9187	24	24	56.265	5.34	0.415722	0.437109	0.469918	0.453352
P57759	Endoplasmic reticulum resident protein 29	Erp29	0	33.5878	7	7	28.805	6.15	0.151172	0.143191	0.154071	0.151117
P57776	Elongation factor 1-delta	Eef1d	0	46.9751	9	1	31.274	5.02	0.143613	0.128118
P58252	Elongation factor 2	Eef2	0	59.6737	42	41	95.253	6.83	0.801209	0.798854	0.893614	0.835123
P60122	RuvB-like 1	Ruvbl1	0	26.3158	9	9	50.182	6.42	0.151172	0.1658	0.154071	0.174978
P60335	Poly(rC)-binding protein 1	Pcbp1	0	46.0674	10	9	37.474	7.09	0.166289	0.173336	0.130961	0.143164
P60710	Actin, cytoplasmic 1	Actb	0	66.6667	18	8	41.71	5.48	0.377929	0.369282	0.385178	0.389724
P60766	Cell division control protein 42 homolog	Cdc42	0	43.9791	7	6	21.245	6.55	0.143613	0.135655	0.154071	0.159071
P60843	Eukaryotic initiation factor 4A-I	Eif4a1	0	63.0542	22	19	46.125	5.48	0.385488	0.384355	0.362068	0.35791
P61089	Ubiquitin-conjugating enzyme E2 N	Ube2n	0	51.9737	7	7	17.127	6.57	0.120937	0.120582
P61161	Actin-related protein 2	Actr2	0	29.1878	9	9	44.732	6.74			0.138664
P61222	ATP-binding cassette sub-family E member 1	Abce1	0	30.0501	14	14	67.271	8.34	0.166289	0.180873		0.167025
P61255	60S ribosomal protein L26	Rpl26	0	38.6207	7	7	17.248	10.55		0.120582
P62137	Serine/threonine-protein phosphatase PP1-alpha catalytic subunit	Ppp1ca	0	46.9697	12	3	37.516	6.33	0.173847	0.173336	0.223403	0.198839
P62141	Serine/threonine-protein phosphatase PP1-beta catalytic subunit	Ppp1cb	0	33.6391	9	1	37.163	6.19	0.128496	0.143191	0.146368
P62196	26S protease regulatory subunit 8	Psmc5	0	31.0345	10	9	45.597	7.55	0.136054		0.169478	0.13521
P62301	40S ribosomal protein S13	Rps13	0	35.7616	6	6	17.212	10.54	0.128496	0.135655	0.123257	0.127257
P62334	26S protease regulatory subunit 10B	Psmc6	0	33.162	10	10	44.145	7.49		0.135655	0.123257	0.151117
P62717	60S ribosomal protein L18a	Rpl18a	0	39.2045	7	7	20.719	10.71	0.136054	0.143191		0.127257
P62814	V-type proton ATPase subunit B, brain isoform	Atp6v1b2	0	31.3112	11	11	56.515	5.81	0.204082	0.195945	0.146368
P62827	GTP-binding nuclear protein Ran	Ran	0	31.4815	7	7	24.408	7.49	0.15873	0.143191	0.138664	0.151117
P62830	60S ribosomal protein L23	Rpl23	0	56.4286	6	6	14.856	10.51	0.128496	0.113045	0.123257	0.13521
P62889	60S ribosomal protein L30	Rpl30	0	63.4783	7	7	12.776	9.63	0.151172	0.143191		0.143164
P62918	60S ribosomal protein L8	Rpl8	0	33.8521	8	1	28.007	11.03	0.120937		0.146368	0.151117
P62962	Profilin-1	Pfn1	0	71.4286	8	8	14.948	8.28	0.181406	0.180873	0.184886	0.190885
P63017	Heat shock cognate 71 kDa protein	Hspa8	0	55.418	30	26	70.827	5.52	0.634921	0.648127	0.6471	0.636284
P63038	60 kDa heat shock protein, mitochondrial	Hspd1	0	67.1902	32	32	60.917	6.18	0.612245	0.648127	0.616285	0.588563
P63101	14-3-3 protein zeta/delta	Ywhaz	0	56.7347	12	8	27.754	4.79	0.21164	0.233627	0.238811	0.238607
P63242	Eukaryotic translation initiation factor 5A-1	Eif5a	0	55.8442	10	7	16.821	5.24	0.181406	0.1658	0.200293	0.198839
P63330	Serine/threonine-protein phosphatase 2A catalytic subunit alpha isoform	Ppp2ca	0	42.0712	9	8	35.585	5.54		0.113045	0.138664
P67778	Prohibitin	Phb	0	68.3824	15	15	29.802	5.76	0.196523	0.226091	0.223403	0.214746
P68040	Guanine nucleotide-binding protein subunit beta-2-like 1	Gnb2l1	0	75.3943	17	17	35.055	7.69	0.31746	0.346673	0.32355	0.334049
P68134	Actin, alpha skeletal muscle	Acta1	0	42.4403	13	4	42.024	5.39	0.287226	0.263773	0.292736	0.294281
P68369	Tubulin alpha-1A chain	Tuba1a	0	55.2106	18	5	50.104	5.06	0.362812	0.369282	0.392882	0.389724
P68372	Tubulin beta-4B chain	Tubb4b	0	64.7191	21	2	49.799	4.89	0.438398	0.429573	0.469918	0.461306
P68510	14-3-3 protein eta	Ywhah	0	47.1545	11	6	28.194	4.89	0.173847	0.188409	0.161775	0.182932
P70168	Importin subunit beta-1	Kpnb1	0	39.3836	24	24	97.122	4.78	0.332577	0.278845	0.315846	0.286328
P80313	T-complex protein 1 subunit eta	Cct7	0	48.3456	19	1	59.614	7.84	0.325019	0.308991	0.32355	0.310188
P80315	T-complex protein 1 subunit delta	Cct4	0	57.6994	24	23	58.03	8.02	0.393046	0.422036	0.415993	0.437445
P80316	T-complex protein 1 subunit epsilon	Cct5	0	47.8743	20	19	59.586	6.02	0.272109	0.256236	0.285032	0.294281
P84078	ADP-ribosylation factor 1	Arf1	0	47.5138	7	4	20.684	6.8	0.136054	0.143191	0.138664	0.151117
P84084	ADP-ribosylation factor 5	Arf5	0	41.1111	6	2	20.517	6.79		0.113045		0.143164
P97351	40S ribosomal protein S3a	Rps3a	0	46.2121	12	12	29.866	9.73	0.249433	0.256236	0.231107	0.230653
P97371	Proteasome activator complex subunit 1	Psme1	0	52.6104	12	12	28.655	5.97	0.143613			0.151117
P97429	Annexin A4	Anxa4	0	47.6489	12	12	35.893	5.57	0.241875	0.233627	0.200293	0.206792
P97449	Aminopeptidase N	Anpep	0	19.9793	13	13	109.582	5.9		0.150727
P97807	Fumarate hydratase, mitochondrial	Fh	0	45.1677	13	13	54.322	9.04		0.233627	0.2157	0.174978
P99024	Tubulin beta-5 chain	Tubb5	0	70.9459	22	5	49.639	4.89	0.461073	0.452182	0.485325	0.477213
P99027	60S acidic ribosomal protein P2	Rplp2	0	70.4348	6	6	11.644	4.54	0.128496	0.120582
P99029	Peroxiredoxin-5, mitochondrial	Prdx5	0	44.7619	7	7	21.884	8.85	0.128496			0.143164
Q00612	Glucose-6-phosphate 1-dehydrogenase X	G6pdx	0	39.2233	18	18	59.225	6.49	0.21164	0.203482	0.254218	0.254514
Q00PI9	Heterogeneous nuclear ribonucleoprotein U-like protein 2	Hnrnpul2	0	10.8725	8	8	84.888	4.89			0.154071	0.13521
Q01853	Transitional endoplasmic reticulum ATPase	Vcp	0	51.861	32	31	89.266	5.26	0.544218	0.512473	0.585471	0.532888
Q02819	Nucleobindin-1	Nucb1	0	22.658	9	9	53.376	5.07	0.143613
Q03265	ATP synthase subunit alpha, mitochondrial	Atp5a1	0	52.2604	24	24	59.716	9.19	0.461073	0.504936	0.493028	0.485167
Q04447	Creatine kinase B-type	Ckb	0	50.1312	11	11	42.686	5.67	0.196523	0.173336	0.223403	0.214746
Q05144	Ras-related C3 botulinum toxin substrate 2	Rac2	0	38.0208	8	5	21.427	7.61	0.136054	0.135655	0.169478	0.151117
Q05816	Fatty acid-binding protein, epidermal	Fabp5	0	72.5926	8	8	15.127	6.54	0.15873	0.180873	0.161775	0.174978
Q149Z9	Histone H1.3	Hist1h1d	0	24.8869	8	2	22.086	11.03	0.128496	0.143191	0.138664	0.151117
Q1HFZ0	tRNA (cytosine(34)-C(5))-methyltransferase	Nsun2	0	26.288	17	17	85.397	6.58	0.166289	0.188409	0.200293	0.174978
Q1MWP9	EH-domain containing 4 (Fragment)	Ehd4	0	31.9853	15	14	61.774	6.76	0.151172	0.150727	0.161775	0.167025
Q1WWK3	Hist1h1b protein (Fragment)	Hist1h1b	0	33.7838	9	7	22.431	10.92	0.120937	0.128118	0.130961	0.127257
Q20BD0	Heterogeneous nuclear ribonucleoprotein A/B	Hnrnpab	0	25.6024	8	7	36.188	6.95	0.173847	0.173336	0.161775	0.182932
Q3T9S3	SET translocation	Set	0	38.0623	9	9	33.358	4.32	0.113379	0.135655	0.130961	0.127257
Q3TCP5	Putative uncharacterized protein	Ezr	0	23.0375	13	5	69.363	6.3	0.166289	0.158264	0.161775	0.159071
Q3TDF8	Putative uncharacterized protein	Etf1	0	34.3249	14	14	48.973	5.71	0.151172	0.211018
Q3TE45	Succinate dehydrogenase [ubiquinone] iron-sulfur subunit, mitochondrial	Sdhb	0	32.2695	8	8	31.797	8.68	0.151172	0.135655	0.138664	0.127257
Q3TEU8	Coronin	Coro1c	0	29.1139	11	11	53.074	6.79	0.128496	0.158264		0.143164
Q3TF40	Putative uncharacterized protein (Fragment)	Nono	0	20.8333	10	9	60.369	9.61	0.120937		0.138664
Q3TF87	Putative uncharacterized protein	Dars	0	27.3453	13	1	57.067	6.49	0.166289	0.158264	0.161775	0.182932
Q3TFE5	Putative uncharacterized protein	Dhx15	0	21.6352	15	15	90.965	7.44	0.173847	0.158264		0.151117
Q3TG52	Putative uncharacterized protein	Aldh9a1	0	29.5367	12	12	55.837	7.46	0.151172	0.143191	0.138664	0.151117
Q3TG75	Ornithine aminotransferase, isoform CRA_b	Oat	0	35.5353	11	11	48.324	6.62	0.120937	0.135655	0.161775	0.143164
Q3TGC5	Putative uncharacterized protein	Pebp1	0	68.4492	7	7	20.876	5.6	0.128496
Q3TGU7	Proliferation-associated 2G4	Pa2g4	0	44.4162	16	16	43.671	6.86	0.309902	0.293918	0.32355	0.349956
Q3TGW0	Putative uncharacterized protein	Actr3	0	48.0861	15	15	47.346	5.92	0.249433	0.241164	0.269625	0.254514
Q3THB4	L-lactate dehydrogenase	Ldha	0	79.2169	22	2	36.476	7.43	0.400605	0.384355	0.446807	0.453352
Q3THC7	Putative uncharacterized protein	Rpl8	0	33.8521	8	1	28.021	11.03			0.138664	0.143164
Q3THE2	Myosin regulatory light chain 12B	Myl12b	0	50.5814	7	7	19.767	4.84		0.120582
Q3THH1	Putative uncharacterized protein	Pdia6	0	45.3933	14	14	48.627	5.19	0.234316	0.256236	0.254218	0.254514
Q3THH8	Putative uncharacterized protein	Cct7	0	48.3456	19	1	59.614	8.02	0.325019	0.308991	0.32355	0.310188
Q3THJ6	Putative uncharacterized protein		0	40.6542	8	8	24.617	10.01	0.151172	0.158264	0.169478	0.159071
Q3THQ5	Putative uncharacterized protein	Stip1	0	37.3849	19	19	62.461	6.65	0.332577	0.263773	0.338957	0.334049
Q3THU8	Putative uncharacterized protein	Slc25a3	0	42.0168	13	13	39.587	9.19	0.226757	0.233627	0.223403	0.238607
Q3TI05	Chaperonin containing Tcp1, subunit 6a (Zeta)	Cct6a	0	36.9115	14	14	57.968	7.08	0.241875	0.263773	0.269625	0.254514
Q3TIC8	Putative uncharacterized protein	Uqcrc1	0	32.9167	11	11	52.719	6.1	0.151172		0.130961
Q3TIP0	Putative uncharacterized protein	Psmd2	0	20.9251	13	3	100.155	5.2	0.188964	0.143191	0.123257	0.214746
Q3TIV3	Poly [ADP-ribose] polymerase	Parp1	0	14.6943	12	12	112.64	8.95			0.123257	0.159071
Q3TJ01	tRNA-splicing ligase RtcB homolog	Rtcb	0	29.1089	11	11	55.218	7.23	0.120937			0.159071
Q3TJ39	RAB5C, member RAS oncogene family, isoform CRA_a	Rab5c	0	38.8889	6	4	23.398	8.41	0.113379	0.120582	0.115554	0.119303
Q3TJ43	Putative uncharacterized protein	Vps35	0	25	16	16	91.632	5.4	0.173847	0.173336	0.169478	0.182932
Q3TJG6	Putative uncharacterized protein	Ptges3	0	41.875	6	6	18.735	4.55		0.128118		0.127257
Q3TJH1	Putative uncharacterized protein	Gnai3	0	24.8588	7	2	40.513	5.57		0.113045
Q3TK29	Putative uncharacterized protein	Trap1	0	30.17	17	16	80.145	6.68	0.188964	0.301455	0.231107	0.262467
Q3TKG4	Putative uncharacterized protein (Fragment)	Psmc3	0	23.1076	9	9	55.603	5.24			0.161775
Q3TLP8	RAS-related C3 botulinum substrate 1, isoform CRA_a	Rac1	0	31.2796	6	3	23.417	8.69	0.128496	0.128118	0.130961
Q3TMX5	Arginine-rich, mutated in early stage tumors, isoform CRA_b	Manf	0	42.4581	7	1	20.375	8.25	0.128496
Q3TN31	Proteasome subunit alpha type	Psma7	0	46.7742	8	8	27.891	8.78	0.128496	0.120582	0.146368	0.143164
Q3TPL7	Putative uncharacterized protein	Ddx39	0	51.7564	16	9	49.037	5.5	0.226757	0.203482	0.292736	0.270421
Q3TQ70	Beta1 subnuit of GTP-binding protein	Gnb1	0	31.7647	8	3	37.353	6		0.135655	0.123257
Q3TQP7	Putative uncharacterized protein	Acat1	0	41.0377	11	11	44.773	8.35	0.120937	0.158264	0.161775	0.143164
Q3TQX5	ATP-dependent RNA helicase DDX3X	Ddx3x	0	33.5347	19	18	73.056	7.18	0.226757	0.263773	0.269625	0.262467
Q3TUI9	Proteasome subunit alpha type	Psma5	0	50.6224	8	8	26.394	4.86		0.128118		0.151117
Q3TVV6	Putative uncharacterized protein	Hnrnpu	0	23.25	19	1	87.891	6.24	0.279667	0.3316	0.285032	0.24656
Q3TW51	Putative uncharacterized protein	Snd1	0	35.4945	24	24	101.967	7.56	0.287226	0.218555	0.277328	0.254514
Q3TW74	Putative uncharacterized protein	Mthfd1	0	26.4171	21	21	101.106	7.27	0.26455	0.278845	0.254218	0.222699
Q3TWN5	Putative uncharacterized protein	Hnrnpu	0	23.25	19	1	87.865	6.07	0.287226	0.3316	0.292736	0.238607
Q3TWN8	Putative uncharacterized protein	Aldh18a1	0	28.1761	17	17	87.209	7.68	0.136054	0.226091	0.161775	0.190885
Q3TWV0	Putative uncharacterized protein	Vim	0	63.5193	31	1	53.633	5.16	0.566893	0.595373	0.6471	0.628331
Q3TX26	Putative uncharacterized protein	Anp32e	0	43.4615	9	9	29.605	3.88	0.166289	0.150727	0.169478	0.174978
Q3TXD3	Putative uncharacterized protein	Vat1	0	31.5271	10	10	43.097	6.37	0.15873	0.143191		0.143164
Q3TXE5	Putative uncharacterized protein	Canx	0	27.4112	14	14	67.217	4.65	0.241875	0.241164	0.223403	0.238607
Q3TXS7	26S proteasome non-ATPase regulatory subunit 1	Psmd1	0	19.937	15	15	105.663	5.39		0.143191
Q3TZ32	Putative uncharacterized protein	Aars	0	22.2107	15	15	106.793	5.67	0.188964	0.2487	0.169478	0.182932
Q3U0V1	Far upstream element-binding protein 2	Khsrp	0	20.1872	13	12	76.728	7.33	0.234316	0.226091	0.184886	0.214746
Q3U111	Putative uncharacterized protein (Fragment)	Rdx	0	26.8882	16	6	77.415	8.94	0.26455	0.256236	0.238811	0.270421
Q3U1N0	Coronin	Coro1a	0	46.6377	16	16	50.957	6.48	0.26455	0.278845	0.300439	0.294281
Q3U2W2	MYB binding protein (P160) 1a, isoform CRA_b	Mybbp1a	0	28.3482	30	30	151.942	8.95	0.385488	0.437109	0.392882	0.38177
Q3U4U6	T-complex protein 1 subunit gamma	Cct3	0	54.1284	23	23	60.591	6.7	0.362812	0.361745	0.377475	0.38177
Q3U505	Putative uncharacterized protein (Fragment)	Rpn2	0	35.9636	17	17	72.05	6.49	0.226757	0.195945	0.231107	0.24656
Q3U5V3	Putative uncharacterized protein	Psmc2	0	30.485	11	1	48.654	5.67			0.130961	0.127257
Q3U6A3	Monocyte differentiation antigen CD14	Cd14	0	29.5082	8	8	39.145	5.21		0.120582
Q3U6P5	Putative uncharacterized protein	Hnrnpc	0	35.6287	10	10	36.883	7.36	0.173847	0.150727	0.161775	0.151117
Q3U741	DEAD (Asp-Glu-Ala-Asp) box polypeptide 17, isoform CRA_a	Ddx17	0	29.1411	17	11	72.539	8.68	0.279667	0.263773	0.254218	0.254514
Q3U7K1	Serine/threonine-protein phosphatase		0	42.4149	11	1	37.009	6.54	0.15873	0.1658	0.184886	0.159071
Q3U7R1	Extended synaptotagmin-1	Esyt1	0	10.8974	9	9	121.478	5.95	0.120937
Q3U890	Putative uncharacterized protein	Hars	0	33.0059	14	12	57.382	6	0.173847	0.180873
Q3U8D2	Putative uncharacterized protein	St13	0	23.1806	8	8	41.53	5.21	0.143613	0.135655	0.146368	0.159071
Q3U8F5	Putative uncharacterized protein	Psmd12	0	21.9298	9	9	52.833	7.06			0.138664
Q3U8W9	Putative uncharacterized protein	Hnrnpr	0	19.6203	11	5	70.834	8.13		0.128118	0.161775	0.159071
Q3U8X1	Eukaryotic translation initiation factor 3 subunit F	Eif3f	0	36.5651	10	10	37.964	5.58	0.151172	0.158264	0.177182	0.167025
Q3UA65	Putative uncharacterized protein	Mcm4	0	16.7053	11	11	96.604	7.31		0.135655
Q3UA81	Elongation factor 1-alpha	Eef1a1	0	54.329	17	17	50.081	9.13	0.355253	0.361745	0.362068	0.389724
Q3UAD6	Endoplasmin	Hsp90b1	0	42.394	32	30	92.418	4.82	0.574452	0.5803	0.570064	0.580609
Q3UAG2	6-phosphogluconate dehydrogenase, decarboxylating	Pgd	0	46.5839	16	16	53.212	7.23	0.287226	0.271309	0.261921	0.286328
Q3UB66	Putative uncharacterized protein	Rab1a	0	64.3902	12	6	22.664	5.73	0.151172	0.143191	0.138664	0.151117
Q3UBK2	Putative uncharacterized protein		0	27.4419	7	6	24.906	5.74	0.136054	0.135655	0.115554	0.13521
Q3UCJ0	Tyrosine-protein phosphatase non-receptor type	Ptpn6	0	47.0687	22	22	67.675	7.81	0.332577	0.293918	0.315846	0.326096
Q3UD06	ATP synthase subunit gamma	Atp5c1	0	29.5302	8	8	32.865	9.01			0.130961	0.167025
Q3UIG0	Eukaryotic translation initiation factor 3 subunit E	Eif3e	0	32.809	13	13	52.187	6.04	0.188964	0.150727	0.161775	0.206792
Q3UJ44	Putative uncharacterized protein	Capg	0	49.5702	10	10	38.646	6.73	0.21164	0.195945	0.2157	0.214746
Q3UJP8	Putative uncharacterized protein	Gart	0	25.8416	16	16	107.404	6.68	0.151172	0.135655	0.154071	0.167025
Q3UJR8	Transcription factor BTF3	Btf3	0	72.2222	7	7	17.688	7.5	0.120937
Q3UJW9	Putative uncharacterized protein	Akr1a1	0	38.7692	10	10	36.592	7.39	0.136054
Q3UK83	Putative uncharacterized protein	Hnrnpa1	0	31.6354	11	9	38.78	9.13	0.166289	0.173336	0.200293	0.182932
Q3UKQ2	Putative uncharacterized protein	Cct8	0	63.3212	28	1	59.518	5.54	0.430839	0.459718	0.469918	0.477213
Q3ULZ3	Phosphoserine aminotransferase	Psat1	0	49.1892	16	16	40.42	8.03	0.256992	0.293918	0.315846	0.326096
Q3UM23	Putative uncharacterized protein	Rnh1	0	59.4298	17	17	49.811	4.78	0.241875	0.278845	0.277328	0.206792
Q3UPA3	Putative uncharacterized protein (Fragment)	Gdi2	0	55.4688	24	24	57.7	7.94	0.355253	0.3316	0.385178	0.373817
Q3US29	Putative uncharacterized protein	Fdps	0	32.8612	10	10	40.484	5.82	0.181406	0.1658	0.200293	0.190885
Q3UW40	Putative uncharacterized protein	Rpl24	0	30	5	5	18.241	11.05	0.113379	0.113045	0.115554
Q3UWT6	Proteasome subunit alpha type	Psma2	0	40.4858	6	6	27.492	8.22			0.123257	0.119303
Q3UWW9	Putative uncharacterized protein	Psmd11	0	36.2559	13	13	47.335	6.48	0.181406	0.158264	0.184886	0.198839
Q3UXP2	Putative uncharacterized protein	Ruvbl2	0	32.3974	14	14	51.112	5.64	0.204082	0.195945	0.200293	0.206792
Q3UXQ6	40S ribosomal protein S4	Rps4x	0	52.8517	15	15	29.545	10.15	0.249433	0.278845	0.308143	0.310188
Q3UYQ4	Putative uncharacterized protein	Api5	0	27.0992	10	10	59.01	7.34		0.143191	0.130961
Q3UZG3	Putative uncharacterized protein	Hnrnpa3	0	26.3852	10	9	39.727	9.1	0.196523	0.211018	0.207996	0.214746
Q3V0Z8	Putative uncharacterized protein (Fragment)	Ddx5	0	35.5072	22	16	76.71	8.6	0.400605	0.369282	0.439103	0.389724
Q3V117	ATP-citrate synthase	Acly	0	17.4387	15	15	120.718	7.44	0.166289	0.180873	0.192589	0.214746
Q3V235	Prohibitin 2	Phb2	0	49.4983	13	13	33.276	9.83	0.249433	0.2487	0.261921	0.278374
Q3V2D0	Lon protease homolog	Lonp1	0	25.3935	16	16	106.41	6.71	0.151172	0.188409	0.2157	0.167025
Q3V3R1	Monofunctional C1-tetrahydrofolate synthase, mitochondrial	Mthfd1l	0	31.218	23	23	105.662	7.02	0.226757	0.308991	0.308143	0.262467
Q497E9	40S ribosomal protein S8	Rps8	0	50.9615	9	9	24.19	10.32	0.196523	0.195945	0.192589	0.206792
Q4FZE6	40S ribosomal protein S7	Rps7	0	56.1856	9	9	22.113	10.1	0.166289	0.1658	0.169478	0.159071
Q4VAE6	Ras family member A	Rhoa	0	47.6684	10	4	21.768	6.1	0.151172	0.150727	0.161775
Q50HX0	RAB14 protein	Rab14	0	40.9302	7	6	23.895	5.9	0.136054		0.123257
Q52KC3	DNA helicase	Mcm5	0	14.7139	9	9	82.354	8.29	0.120937	0.120582		0.143164
Q53ZU7	Peroxiredoxin 6	Prdx6	0	62.5	12	12	24.855	6.01	0.219199	0.203482	0.184886	0.214746
Q542X7	Chaperonin subunit 2 (Beta), isoform CRA_a	Cct2	0	74.5794	29	29	57.441	6.4	0.491308	0.482327	0.516139	0.516981
Q543H0	MCG16662	Srm	0	32.7815	7	7	33.973	5.5	0.128496	0.128118
Q561N5	40S ribosomal protein S18	Rps18	0	52.6316	10	10	17.708	10.99	0.196523	0.195945	0.177182	0.214746
Q564E8	60S ribosomal protein L4	Rpl4	0	37.7088	15	15	47.124	11	0.287226	0.286382	0.269625	0.278374
Q571F9	MKIAA4115 protein (Fragment)	G3bp1	0	18.4158	7	7	56.121	6.46			0.130961
Q571M2	MKIAA4025 protein (Fragment)	Hspa4	0	39.3548	28	27	103.195	5.88	0.47619	0.474791	0.477621	0.477213
Q58E70	Tpm3 protein	Tpm3	0	50.4032	17	0	29.003	4.78	0.279667	0.308991	0.308143	0.310188
Q58EV4	Proteasome subunit alpha type	Psma3	0	25.8824	6	6	28.387	5.44	0.113379			0.119303
Q58EW0	60S ribosomal protein L18	Rpl18	0	37.234	6	6	21.631	11.78	0.136054	0.128118		0.13521
Q5BL09	Npm1 protein	Npm1	0	42.4125	8	1	28.367	4.72	0.15873	0.158264	0.169478	0.159071
Q5BLK1	40S ribosomal protein S6	Rps6	0	28.1124	6	6	28.663	10.84	0.136054	0.135655	0.138664	0.143164
Q5CZY9	Rps16 protein	Rps16	0	38.9535	8	8	19.262	10.2	0.173847	0.180873	0.177182	0.190885
Q5DTI2	ATPase, Ca++ transporting, cardiac muscle, slow twitch 2, isoform CRA_b (Fragment)	Atp2a2	0	27.1442	24	24	116.525	5.5	0.256992	0.2487	0.261921	0.294281
Q5EBQ6	60S ribosomal protein L9	Rpl9	0	48.9583	7	7	21.868	9.95	0.113379		0.130961	0.13521
Q5FW97	Alpha-enolase	EG433182	0	72.1198	23	17	47.111	6.8	0.468632	0.467255	0.508435	0.509027
Q5FWB6	60S acidic ribosomal protein P0	Rplp0	0	53.6278	11	11	34.165	6.25	0.219199	0.226091	0.2157	0.206792
Q5FWJ5	Hnrpk protein	Hnrnpk	0	53.6638	20	20	50.996	5.33	0.377929	0.369282	0.331253	0.349956
Q5M9M4	40S ribosomal protein S15a	Rps15a	0	50.7692	6	6	14.83	10.13				0.119303
Q5M9M5	60S ribosomal protein L23a	Rpl23a	0	32.0513	5	5	17.684	10.45			0.115554
Q5M9P3	Rps19 protein (Fragment)	Rps19	0	45.6954	8	1	16.651	10.52	0.173847	0.173336	0.161775	0.190885
Q5RJV5	Polypyrimidine tract binding protein 1	Ptbp1	0	38.3784	14	3	59.227	9.25	0.241875	0.211018	0.231107	0.238607
Q5SQB7	MCG68069	Npm1	0	35.9589	9	2	32.54	4.77	0.196523	0.203482	0.200293	0.198839
Q5SS40	14-3-3 protein epsilon	Ywhae	0	55.6863	15	12	29.155	4.74	0.272109	0.2487	0.269625	0.294281
Q5SWR1	AP complex subunit beta	Ap2b1	0	30.3891	20	9	105.655	5.34	0.173847	0.195945	0.146368
Q5XJF6	Ribosomal protein	Rpl10a	0	44.2396	9	9	24.816	9.94	0.173847	0.1658	0.184886	0.174978
Q5YLW3	40S ribosomal protein S3	Rps3	0	69.9588	16	16	26.657	9.66	0.340136	0.3316	0.346661	0.365863
Q60597	2-oxoglutarate dehydrogenase, mitochondrial	Ogdh	0	17.1065	13	13	116.375	6.83	0.143613	0.128118	0.146368
Q60605	Myosin light polypeptide 6	Myl6	0	46.3576	6	5	16.919	4.65		0.120582	0.130961	0.143164
Q60930	Voltage-dependent anion-selective channel protein 2	Vdac2	0	37.9661	9	9	31.713	7.49	0.188964	0.188409	0.169478	0.159071
Q60932	Voltage-dependent anion-selective channel protein 1	Vdac1	0	32.4324	7	6	32.331	8.43	0.143613	0.128118	0.138664
Q61093	Cytochrome b-245 heavy chain	Cybb	0	31.0526	16	16	65.262	7.72	0.196523	0.180873	0.223403	0.206792
Q61171	Peroxiredoxin-2	Prdx2	0	47.9798	8	8	21.765	5.41	0.151172	0.135655	0.130961	0.13521
Q61233	Plastin-2	Lcp1	0	71.4514	38	32	70.105	5.33	0.763416	0.753636	0.731839	0.771494
Q61599	Rho GDP-dissociation inhibitor 2	Arhgdib	0	55.5	6	5	22.836	5.11		0.113045
Q61699	Heat shock protein 105 kDa	Hsph1	0	24.9417	16	15	96.346	5.53	0.15873	0.150727	0.154071	0.254514
Q61753	D-3-phosphoglycerate dehydrogenase	Phgdh	0	37.3358	16	16	56.549	6.54	0.287226	0.3316	0.331253	0.326096
Q61876	Uncharacterized protein		0	14.5763	7	7	63.866	8.35	0.136054	0.120582	0.146368
Q61990	Poly(rC)-binding protein 2	Pcbp2	0	29.558	7	6	38.197	6.79	0.143613	0.135655	0.123257	0.13521
Q62159	Rho-related GTP-binding protein RhoC	Rhoc	0	29.0155	7	1	21.992	6.58		0.120582
Q62318	Transcription intermediary factor 1-beta	Trim28	0	21.4628	13	13	88.791	5.77	0.21164	0.233627	0.146368
Q62351	Transferrin receptor protein 1	Tfrc	0	17.5623	12	12	85.677	6.57	0.143613
Q64433	10 kDa heat shock protein, mitochondrial	Hspe1	0	67.6471	8	8	10.956	8.35	0.15873	0.158264	0.161775	0.174978
Q66JR7	Pgm2 protein (Fragment)	Pgm2	0	20.678	10	10	64.118	6.76			0.146368	0.174978
Q69ZN1	MKIAA1252 protein (Fragment)	Sgpl1	0	17.265	8	8	65.4	9.17	0.113379
Q6A0E3	MKIAA0031 protein (Fragment)	Eftud2	0	24.8975	18	17	109.737	5	0.136054	0.173336	0.177182	0.174978
Q6A0F1	MKIAA0002 protein (Fragment)	Cct8	0	62.5225	28	1	60.19	5.62	0.453515	0.482327	0.485325	0.49312
Q6DFW4	Nucleolar protein 58	Nop58	0	23.1343	9	9	60.305	8.34	0.15873	0.180873	0.146368	0.174978
Q6IRU2	Tropomyosin alpha-4 chain	Tpm4	0	41.129	11	11	28.45	4.68	0.128496	0.150727		0.174978
Q6P4T2	U5 small nuclear ribonucleoprotein 200 kDa helicase	Snrnp200	0	19.2416	31	31	244.392	6.06	0.196523	0.271309	0.231107	0.206792
Q6P5F9	Exportin-1	Xpo1	0	25.5836	21	21	123.013	6.07	0.166289	0.1658	0.261921	0.238607
Q6PB66	Leucine-rich PPR motif-containing protein, mitochondrial	Lrpprc	0	40.3017	43	43	156.516	6.83	0.445956	0.406964	0.45451	0.349956
Q6PCP0	DEAD (Asp-Glu-Ala-Asp) box polypeptide 21	Ddx21	0	30.5523	21	21	93.474	9.09	0.188964	0.286382	0.261921	0.230653
Q6PDI5	Proteasome-associated protein ECM29 homolog	Ecm29	0	10.163	15	15	203.573	7.06	0.136054	0.128118
Q6PHQ9	Polyadenylate-binding protein	Pabpc4	0	17.4242	8	3	72.197	9.39	0.113379
Q6S385	Plectin 10	Plec	0	16.7033	59	59	517.809	5.77	0.438398	0.361745	0.439103	0.437445
Q6ZPS0	MKIAA1398 protein (Fragment)	Rrbp1	0	22.5124	15	1	90.251	5.39	0.151172	0.128118	0.161775	0.151117
Q6ZQ38	Cullin-associated NEDD8-dissociated protein 1	Cand1	0	24.065	23	23	136.245	5.78	0.31746	0.263773	0.285032	0.35791
Q6ZQ49	Sodium/potassium-transporting ATPase subunit alpha (Fragment)	Atp1a2	0	16.5362	13	1	112.22	5.6	0.181406	0.203482	0.223403	0.206792
Q6ZQ61	MCG121979, isoform CRA_c (Fragment)	Matr3	0	17.1362	11	11	95.219	6.27		0.1658	0.154071	0.143164
Q6ZQK2	MKIAA0051 protein (Fragment)	Iqgap1	0	32.4212	40	2	191.193	6.57	0.665155	0.610445	0.554657	0.572656
Q6ZWN5	40S ribosomal protein S9	Rps9	0	47.9381	12	12	22.578	10.65	0.188964	0.233627	0.246514	0.230653
Q6ZWX6	Eukaryotic translation initiation factor 2 subunit 1	Eif2s1	0	52.0635	16	16	36.085	5.08	0.181406	0.203482	0.231107	0.222699
Q6ZWZ6	40S ribosomal protein S12	Rps12	0	53.7879	7	7	14.505	7.21	0.151172	0.150727	0.138664	0.159071
Q76MZ3	Serine/threonine-protein phosphatase 2A 65 kDa regulatory subunit A alpha isoform	Ppp2r1a	0	37.3514	17	13	65.281	5.11	0.241875	0.226091	0.269625	0.294281
Q790I0	Valine--tRNA ligase	Vars	0	26.6825	26	26	140.127	7.77	0.340136	0.384355	0.362068	0.35791
Q7TMB8	Cytoplasmic FMR1-interacting protein 1	Cyfip1	0	13.2482	15	15	145.148	6.9				0.151117
Q7TMK9	Heterogeneous nuclear ribonucleoprotein Q	Syncrip	0	28.5714	15	9	69.59	8.59	0.21164	0.226091	0.223403	0.24656
Q7TSZ3	Leucyl-tRNA synthetase	Lars	0	29.5416	28	28	134.106	7.05	0.309902	0.361745	0.200293	0.270421
Q80U89	MKIAA0034 protein (Fragment)	mKIAA0034	0	43.5867	59	59	192.355	5.6	0.823885	0.881754	0.916724	0.898751
Q80UT7	Rpl7a protein (Fragment)	Rpl7a	0	30.3704	11	11	30.455	10.55	0.15873	0.150727	0.177182	0.182932
Q80UW7	IQ motif containing GTPase activating protein 1	Iqgap1	0	32.6494	39	1	188.652	6.44	0.657596	0.610445	0.56236	0.572656
Q80V08	Rpl17 protein (Fragment)	Rpl17	0	26.2887	5	5	22.42	10.33				0.119303
Q80Y09	Pdcd6ip protein	Pdcd6ip	0	15.8257	12	12	96.251	6.52		0.135655
Q80Y52	Heat shock protein 90, alpha (Cytosolic), class A member 1	Hsp90aa1	0	50.6139	38	21	84.735	5.01	0.718065	0.708418	0.75495	0.73968
Q8BFY9	Transportin-1	Tnpo1	0	14.1425	10	10	102.291	4.98	0.128496		0.146368	0.127257
Q8BFZ3	Beta-actin-like protein 2	Actbl2	0	25.266	6	2	41.977	5.49	0.113379	0.120582	0.115554	0.119303
Q8BH04	Phosphoenolpyruvate carboxykinase [GTP], mitochondrial	Pck2	0	25.3125	11	11	70.482	7.28		0.128118
Q8BH59	Calcium-binding mitochondrial carrier protein Aralar1	Slc25a12	0	25.8493	13	9	74.523	8.25	0.143613		0.123257
Q8BK18	Putative uncharacterized protein	Dars	0	27.3453	13	1	57.111	6.61	0.166289	0.158264	0.161775	0.182932
Q8BK67	Protein RCC2	Rcc2	0	43.4615	17	17	55.948	8.72	0.249433	0.301455	0.238811	0.278374
Q8BKC5	Importin-5	Ipo5	0	30.4467	23	23	123.511	4.93	0.355253	0.354209	0.331253	0.342003
Q8BMF4	Dihydrolipoyllysine-residue acetyltransferase component of pyruvate dehydrogenase complex, mitochondrial	Dlat	0	14.7975	7	7	67.899	8.57			0.123257
Q8BMK4	Cytoskeleton-associated protein 4	Ckap4	0	19.4783	9	9	63.654	5.64		0.128118		0.13521
Q8BMS1	Trifunctional enzyme subunit alpha, mitochondrial	Hadha	0	33.945	19	19	82.617	9.14	0.173847	0.271309	0.269625	0.286328
Q8BNW9	Kelch repeat and BTB domain-containing protein 11	Kbtbd11	0	17.5355	9	9	67.904	5.39				0.127257
Q8BP47	Asparagine--tRNA ligase, cytoplasmic	Nars	0	38.2826	16	16	64.238	5.86	0.256992	0.286382	0.200293	0.182932
Q8BSY0	Aspartyl/asparaginyl beta-hydroxylase	Asph	0	15.6545	9	9	82.991	5.08			0.115554
Q8BT90	Putative uncharacterized protein (Fragment)	Rps17	0	54.6099	8	8	16.131	9.94	0.113379	0.143191
Q8BU30	Isoleucine--tRNA ligase, cytoplasmic	Iars	0	19.5721	19	19	144.179	6.55	0.204082	0.2487	0.177182	0.159071
Q8BVK3	Putative uncharacterized protein (Fragment)	Uap1l1	0	28.4314	12	12	56.837	5.43	0.181406	0.150727	0.154071	0.151117
Q8BVQ9	26S protease regulatory subunit 7	Psmc2	0	27.7895	11	1	52.833	6.28		0.135655	0.123257	0.151117
Q8BX70	Vacuolar protein sorting-associated protein 13C	Vps13c	0	12.2199	33	33	419.824	6.81	0.393046	0.361745	0.261921	0.334049
Q8C1W9	Putative uncharacterized protein	Nap1l4	0	23.9336	8	7	47.332	4.73		0.120582	0.154071
Q8C243	Putative uncharacterized protein	Ctsd	0	32.3596	10	10	48.343	7.27	0.15873	0.158264		0.143164
Q8C2Q7	Heterogeneous nuclear ribonucleoprotein H	Hnrnph1	0	17.7966	6	2	51.185	6.8	0.120937		0.115554
Q8C338	Isocitrate dehydrogenase [NADP]	Idh1	0	50.9479	20	19	47.515	6.93	0.377929	0.361745	0.423696	0.397678
Q8C3J5	Dedicator of cytokinesis protein 2	Dock2	0	13.9497	20	20	211.568	6.99	0.173847	0.150727
Q8C483	Serine--tRNA ligase, cytoplasmic	Sars	0	33.3955	15	15	61.128	7.43	0.26455	0.256236	0.177182	0.174978
Q8C605	ATP-dependent 6-phosphofructokinase	Pfkp	0	27.4235	15	13	85.492	6.89	0.128496		0.231107	0.214746
Q8C7C3	Putative uncharacterized protein	Tpm3	0	43.5484	14	1	28.879	4.75	0.241875	0.263773	0.285032	0.286328
Q8CAQ8	MICOS complex subunit Mic60	Immt	0	21.2682	14	14	83.848	6.61	0.120937	0.143191		0.119303
Q8CC13	AP complex subunit beta	Ap1b1	0	23.9244	16	5	104.931	5.06	0.151172	0.158264		0.119303
Q8CGB9	Insulin degrading enzyme	Ide	0	16.2905	14	14	117.62	6.52	0.128496			0.143164
Q8CIJ3	Eukaryotic translation initiation factor 3 subunit B	Eif3b	0	23.5052	19	19	108.914	5.54	0.173847	0.1658	0.238811	0.143164
Q8K1B8	Fermitin family homolog 3	Fermt3	0	26.7669	14	14	75.587	7.05	0.21164	0.195945	0.246514	0.230653
Q8K2B3	Succinate dehydrogenase [ubiquinone] flavoprotein subunit, mitochondrial	Sdha	0	43.3735	18	18	72.539	7.37	0.26455	0.263773	0.300439	0.262467
Q8QZY1	Eukaryotic translation initiation factor 3 subunit L	Eif3l	0	22.3404	11	11	66.57	6.44				0.13521
Q8R050	Eukaryotic peptide chain release factor GTP-binding subunit ERF3A	Gspt1	0	14.4654	7	7	68.582	5.21	0.136054
Q8R1B4	Eukaryotic translation initiation factor 3 subunit C	Eif3c	0	19.8683	15	15	105.465	5.78	0.181406	0.180873	0.200293	0.214746
Q8R509	Polypirimidine tract binding protein	Ptbp1	0	29.9242	12	1	56.718	9.17	0.219199	0.211018	0.200293	0.214746
Q8VCE0	Sodium/potassium-transporting ATPase subunit alpha	Atp1a3	0	19.1833	15	4	115.894	5.64	0.196523	0.218555	0.2157	0.198839
Q8VDD5	Myosin-9	Myh9	0	35.2041	57	57	226.232	5.66	0.453515	0.806391	0.75495	0.699913
Q8VDN2	Sodium/potassium-transporting ATPase subunit alpha-1	Atp1a1	0	34.7996	29	18	112.91	5.45	0.498866	0.542618	0.593175	0.556749
Q8VIJ6	Splicing factor, proline- and glutamine-rich	Sfpq	0	14.3062	10	9	75.394	9.44	0.136054
Q91V55	40S ribosomal protein S5	Rps5	0	41.1765	8	8	22.862	9.72	0.136054	0.143191	0.130961	0.143164
Q91VC3	Eukaryotic initiation factor 4A-III	Eif4a3	0	29.1971	12	9	46.81	6.73			0.130961	0.13521
Q91VD9	NADH-ubiquinone oxidoreductase 75 kDa subunit, mitochondrial	Ndufs1	0	32.3246	17	17	79.726	5.72	0.196523	0.180873	0.261921	0.238607
Q91VM5	RNA binding motif protein, X-linked-like-1	Rbmxl1	0	19.3299	7	7	42.136	9.99	0.113379	0.120582	0.115554	0.119303
Q91VR5	ATP-dependent RNA helicase DDX1	Ddx1	0	23.6486	14	14	82.448	7.21		0.128118	0.123257
Q91W06	V-type proton ATPase subunit a	Tcirg1	0	17.6259	10	10	93.388	6.33	0.136054
Q91YQ5	Dolichyl-diphosphooligosaccharide--protein glycosyltransferase subunit 1	Rpn1	0	41.1184	20	20	68.486	6.46	0.294785	0.293918	0.277328	0.278374
Q91ZX7	Prolow-density lipoprotein receptor-related protein 1	Lrp1	0	5.43454	22	22	504.411	5.36	0.196523	0.135655	0.177182	0.182932
Q921F2	TAR DNA-binding protein 43	Tardbp	0	31.401	9	9	44.519	6.7	0.128496	0.143191		0.167025
Q921H8	3-ketoacyl-CoA thiolase A, peroxisomal	Acaa1a	0	58.0189	16	16	43.926	8.44	0.272109	0.278845	0.308143	0.318142
Q921L4	Histone H2B	LOC665622	0	38.5185	6	6	14.93	10.13	0.136054	0.128118	0.130961
Q922F4	Tubulin beta-6 chain	Tubb6	0	47.2036	17	10	50.058	4.89	0.21164	0.188409	0.261921	0.326096
Q922Q8	Leucine-rich repeat-containing protein 59	Lrrc59	0	41.0423	9	9	34.856	9.52	0.15873	0.120582		0.127257
Q93092	Transaldolase	Taldo1	0	39.1691	14	14	37.363	7.03	0.234316	0.188409	0.277328	0.270421
Q99JI4	26S proteasome non-ATPase regulatory subunit 6	Psmd6	0	32.3907	11	11	45.507	5.52		0.135655	0.146368
Q99JY0	Trifunctional enzyme subunit beta, mitochondrial	Hadhb	0	26.1053	11	11	51.353	9.38	0.113379	0.128118
Q99K87	Serine hydroxymethyltransferase	Shmt2	0	65.873	24	23	55.726	8.46	0.415722	0.4145	0.415993	0.437445
Q99KI0	Aconitate hydratase, mitochondrial	Aco2	0	41.6667	25	25	85.41	7.93	0.393046	0.391891	0.439103	0.437445
Q99LC5	Electron transfer flavoprotein subunit alpha, mitochondrial	Etfa	0	42.3423	10	10	34.988	8.38	0.151172	0.135655	0.161775	0.190885
Q99PL5	Ribosome-binding protein 1	Rrbp1	0	15.2025	20	6	172.776	9.33	0.219199	0.180873	0.200293	0.190885
Q99PT1	Rho GDP-dissociation inhibitor 1	Arhgdia	0	46.0784	9	9	23.393	5.2	0.188964	0.195945	0.161775	0.198839
Q99PV0	Pre-mRNA-processing-splicing factor 8	Prpf8	0	11.4775	20	20	273.443	8.84	0.151172			0.143164
Q9CQM9	Glutaredoxin-3	Glrx3	0	21.6617	6	6	37.754	5.59	0.113379		0.138664
Q9CQV8	14-3-3 protein beta/alpha	Ywhab	0	43.9024	10	4	28.069	4.83	0.173847	0.180873	0.184886	0.198839
Q9CR16	Peptidyl-prolyl cis-trans isomerase D	Ppid	0	50.8108	15	15	40.717	7.43	0.166289	0.143191	0.200293	0.198839
Q9CVB6	Actin-related protein 2/3 complex subunit 2	Arpc2	0	39.6667	10	10	34.336	7.36	0.188964		0.146368	0.159071
Q9CWJ9	Bifunctional purine biosynthesis protein PURH	Atic	0	49.6622	22	22	64.177	6.76	0.325019	0.293918	0.269625	0.326096
Q9CWK0	Putative uncharacterized protein	Rpl14	0	24.6696	5	5	26.3	11.9	0.113379	0.113045	0.115554	0.119303
Q9CY58	Plasminogen activator inhibitor 1 RNA-binding protein	Serbp1	0	21.1302	7	7	44.687	8.54	0.113379	0.120582
Q9CY64	Biliverdin reductase A	Blvra	0	28.4746	7	7	33.504	7.02		0.120582
Q9CZD3	Glycine--tRNA ligase	Gars	0	17.9698	10	10	81.826	6.65	0.136054	0.128118
Q9CZU5	Putative uncharacterized protein	Farsb	0	32.7674	15	15	65.595	7.11	0.143613	0.143191	0.177182	0.190885
Q9CZU6	Citrate synthase, mitochondrial	Cs	0	41.1638	14	14	51.703	8.57	0.226757	0.2487	0.223403	0.24656
Q9D0E1	Heterogeneous nuclear ribonucleoprotein M	Hnrnpm	0	30.5898	20	20	77.597	8.63	0.332577	0.316527	0.184886	0.206792
Q9D0I9	Arginine--tRNA ligase, cytoplasmic	Rars	0	40.9091	23	23	75.625	7.55	0.325019	0.308991	0.285032	0.302235
Q9D0K2	Succinyl-CoA:3-ketoacid coenzyme A transferase 1, mitochondrial	Oxct1	0	37.1154	13	13	55.953	8.53	0.120937	0.180873	0.154071	0.13521
Q9D0R2	Threonine--tRNA ligase, cytoplasmic	Tars	0	27.2853	17	17	83.303	7.36	0.287226	0.2487	0.200293	0.198839
Q9D1A2	Cytosolic non-specific dipeptidase	Cndp2	0	37.4737	13	13	52.734	5.66	0.219199	0.188409
Q9D1G1	Ras-related protein Rab-1B	Rab1b	0	59.204	10	3	22.173	5.73	0.128496		0.123257
Q9D6F9	Tubulin beta-4A chain	Tubb4a	0	55.4054	18	1	49.554	4.88	0.37037	0.361745	0.400585	0.389724
Q9D6R2	Isocitrate dehydrogenase [NAD] subunit alpha, mitochondrial	Idh3a	0	33.8798	10	10	39.613	6.73	0.128496	0.150727	0.161775	0.159071
Q9D6Z1	Nucleolar protein 56	Nop56	0	23.9655	11	11	64.424	9.14	0.196523	0.173336	0.169478	0.198839
Q9D8N0	Elongation factor 1-gamma	Eef1g	0	34.7826	14	14	50.029	6.74	0.204082	0.203482	0.192589	0.206792
Q9D964	Glycine amidinotransferase, mitochondrial	Gatm	0	29.5508	8	8	48.266	7.88			0.138664
Q9DB20	ATP synthase subunit O, mitochondrial	Atp5o	0	54.4601	8	8	23.349	9.99	0.15873	0.150727	0.184886	0.167025
Q9DB77	Cytochrome b-c1 complex subunit 2, mitochondrial	Uqcrc2	0	36.8653	12	12	48.205	9.25	0.226757	0.188409	0.2157	0.206792
Q9DB79	Putative uncharacterized protein	Rps11	0	48.1928	9	9	19.402	10.14	0.166289		0.138664	0.127257
Q9DBJ1	Phosphoglycerate mutase 1	Pgam1	0	77.1654	16	16	28.814	7.18	0.279667	0.278845	0.315846	0.318142
Q9DBP5	UMP-CMP kinase	Cmpk1	0	58.6735	9	9	22.151	5.83			0.115554
Q9DCL9	Multifunctional protein ADE2	Paics	0	40	13	13	46.976	7.23	0.166289	0.173336	0.192589	0.206792
Q9DCT2	NADH dehydrogenase [ubiquinone] iron-sulfur protein 3, mitochondrial	Ndufs3	0	30.038	6	6	30.131	7.17		0.113045
Q9DCW4	Electron transfer flavoprotein subunit beta	Etfb	0	46.2745	11	11	27.606	8.1			0.154071
Q9DCX2	ATP synthase subunit d, mitochondrial	Atp5h	0	72.0497	9	9	18.738	5.69	0.136054
Q9DCY1	Peptidyl-prolyl cis-trans isomerase	Ppib	0	46.2963	9	9	23.699	9.55	0.143613	0.135655	0.138664	0.167025
Q9EPL8	Importin-7	Ipo7	0	16.5703	13	13	119.41	4.82	0.143613	0.1658	0.177182	0.167025
Q9EQH2	Endoplasmic reticulum aminopeptidase 1	Erap1	0	16.0215	12	12	106.531	6.2			0.115554
Q9ERK4	Exportin-2	Cse1l	0	23.6869	18	18	110.384	5.77	0.15873	0.195945	0.154071	0.182932
Q9EST5	Acidic leucine-rich nuclear phosphoprotein 32 family member B	Anp32b	0	27.9412	7	4	31.06	4.01	0.143613	0.128118	0.130961	0.127257
Q9JHU4	Cytoplasmic dynein 1 heavy chain 1	Dync1h1	0	21.404	73	69	531.71	6.42	0.634921	0.7461	0.685617	0.73968
Q9JHU9	Inositol-3-phosphate synthase 1	Isyna1	0	13.2855	7	7	60.893	6.42			0.123257	0.13521
Q9JIF0	Protein arginine N-methyltransferase 1	Prmt1	0	29.9191	9	1	42.408	5.43	0.143613	0.150727	0.146368	0.174978
Q9JIF7	Coatomer subunit beta	Copb1	0	18.0483	13	13	106.998	6	0.143613	0.173336
Q9JKR6	Hypoxia up-regulated protein 1	Hyou1	0	36.1361	25	25	111.112	5.19	0.362812	0.384355	0.362068	0.365863
Q9JMA1	Ubiquitin carboxyl-terminal hydrolase 14	Usp14	0	32.0487	11	11	55.966	5.24	0.136054	0.120582		0.143164
Q9JMH6	Thioredoxin reductase 1, cytoplasmic	Txnrd1	0	24.1436	9	8	67.042	7.44			0.138664	0.143164
Q9QUM9	Proteasome subunit alpha type-6	Psma6	0	50	11	11	27.355	6.76	0.196523	0.203482		0.198839
Q9QUR6	Prolyl endopeptidase	Prep	0	37.0423	19	19	80.7	5.73	0.256992	0.226091	0.2157	0.230653
Q9QYA2	Mitochondrial import receptor subunit TOM40 homolog	Tomm40	0	39.6122	9	9	37.871	7.74	0.128496	0.128118
Q9QZE5	Coatomer subunit gamma-1	Copg1	0	20.7094	13	12	97.45	5.35		0.158264	0.169478	0.167025
Q9R1P0	Proteasome subunit alpha type-4	Psma4	0	33.7165	6	6	29.452	7.72			0.115554
Q9R1P1	Proteasome subunit beta type-3	Psmb3	0	38.5366	6	6	22.949	6.55		0.113045	0.115554
Q9R1P4	Proteasome subunit alpha type-1	Psma1	0	41.0646	10	10	29.528	6.46		0.120582
Q9WTP6	Adenylate kinase 2, mitochondrial	Ak2	0	25.523	5	5	26.452	7.39				0.119303
Q9WVA4	Transgelin-2	Tagln2	0	54.7739	9	9	22.381	8.24	0.151172	0.150727	0.154071	0.159071
Q9WVJ2	26S proteasome non-ATPase regulatory subunit 13	Psmd13	0	32.4468	10	10	42.782	5.71			0.130961
Q9Z0X1	Apoptosis-inducing factor 1, mitochondrial	Aifm1	0	35.4575	15	15	66.724	9.17	0.196523	0.188409	0.146368	0.206792
Q9Z1N5	Spliceosome RNA helicase Ddx39b	Ddx39b	0	51.6355	16	9	49.004	5.67	0.279667	0.293918	0.315846	0.262467
Q9Z1Q5	Chloride intracellular channel protein 1	Clic1	0	41.4938	7	7	26.996	5.17			0.130961
Q9Z2X1	Heterogeneous nuclear ribonucleoprotein F	Hnrnpf	0	19.5181	6	4	45.701	5.49	0.128496	0.128118	0.123257	0.13521
